# Supplementary material for: Aqua­(1,10-phenanthroline-κ2 N,N′)bis­(trimethyl­acetato)-κ2 O,O′;κO-cobalt(II)
Source: Acta Crystallogr Sect E Struct Rep Online. 2009 Jul 29;65(Pt 8):m997. doi: 10.1107/S1600536809027251 (PMC2977194; doi:10.1107/S1600536809027251)
Supplement: Supplementary file 1 [file e-65-0m997-sup1.cif]

##############################################################################
###                                                                        ###
###        Electronic paper (Acta Crystallographica Section E)             ###
###                                                                        ###
##############################################################################
#                                                                            #
# This CIF contains the data in a paper accepted for publication in Acta     #
# Crystallographica Section E. It conforms to the requirements of Notes      #
# for Authors for Section E, and has been peer reviewed under the auspices   #
# of the IUCr Commission on Journals.                                        #
#                                                                            #
# Full details of the Crystallographic Information File format               #
# are given in the paper "The Crystallographic Information File (CIF):       #
# a New Standard Archive File for Crystallography" by S. R. Hall, F. H.      #
# Allen and I. D. Brown [Acta Cryst. (1991), A47, 655-685].                  #
#                                                                            #
# The current version of the core CIF dictionary is obtainable from          #
# ftp://ftp.iucr.org/pub/cif_core.dic. The current version number is 2.4.    #
#                                                                            #
# Software is freely available for graphical display of the structure(s) in  #
# this CIF.  For information consult the CIF home page http://www.iucr.org/  #
# cif/home.html                                                              #
#                                                                            #
# This file may be used for bona fide research purposes within the           #
# scientific community so long as proper attribution is given to the journal # 
# article from which it was obtained.                                        #
#                                                                            #
##############################################################################
                                             
data_I
_audit_creation_method     SHELXL-97
_chemical_name_systematic
;
Aqua(1,10-phenanthroline-\k^2^<i>N</i>,<i>N</i>')bis(trimethylacetato)-
\k^2^<i>O</i>,<i>O</i>';\k<i>O</i>-cobalt(II)
;
_chemical_name_common     ?
_chemical_formula_moiety     'C22 H28 Co N2 O5'
_chemical_formula_sum     'C22 H28 Co N2 O5'
_chemical_formula_iupac     '[Co (C5 H9 O2)2 (C12 H8 N2) (H2 O)]'
_chemical_formula_weight     459.39
_chemical_melting_point     ?
_symmetry_cell_setting     triclinic
_symmetry_space_group_name_H-M     'P -1'
_symmetry_space_group_name_Hall     '-P 1'
loop_
    _symmetry_equiv_pos_as_xyz
    'x, y, z'
    '-x, -y, -z'
_cell_length_a     10.905(2)
_cell_length_b     11.345(2)
_cell_length_c     11.476(5)
_cell_angle_alpha     68.100(6)
_cell_angle_beta     64.560(5)
_cell_angle_gamma     63.230(6)
_cell_volume     1116.0(6)
_cell_formula_units_Z     2
_cell_measurement_reflns_used     3476
_cell_measurement_theta_min     2.3173
_cell_measurement_theta_max     27.4758
_cell_measurement_temperature     293(2)
_exptl_crystal_description     'prism'
_exptl_crystal_colour     'colourless'
_exptl_crystal_size_max     0.2700
_exptl_crystal_size_mid     0.2000
_exptl_crystal_size_min     0.2000
_exptl_crystal_density_diffrn     1.367
_exptl_crystal_density_meas     ?
_exptl_crystal_density_method     'not measured'
_exptl_crystal_F_000     482
_exptl_absorpt_coefficient_mu     0.803
_exptl_absorpt_correction_type     multi-scan
_exptl_absorpt_process_details     '(CrystalClear; Rigaku/MSC, 2005)'
_exptl_absorpt_correction_T_min     0.8310
_exptl_absorpt_correction_T_max     0.8621
_exptl_special_details
;
;
_diffrn_ambient_temperature     293(2)
_diffrn_radiation_type     MoK\a
_diffrn_radiation_wavelength     0.71073
_diffrn_radiation_source     'fine-focus sealed tube'
_diffrn_radiation_monochromator     graphite
_diffrn_measurement_device_type     'Rigaku SCXmini'
_diffrn_measurement_method     'Thin-slice \w'
_diffrn_detector_area_resol_mean     13.6612
_diffrn_reflns_number     11372
_diffrn_reflns_av_R_equivalents     0.0256
_diffrn_reflns_av_sigmaI/netI     0.0338
_diffrn_reflns_theta_min     2.44
_diffrn_reflns_theta_max     27.43
_diffrn_reflns_theta_full     27.43
_diffrn_measured_fraction_theta_max     0.989
_diffrn_measured_fraction_theta_full     0.989
_diffrn_reflns_limit_h_min     -14
_diffrn_reflns_limit_h_max     14
_diffrn_reflns_limit_k_min     -14
_diffrn_reflns_limit_k_max     14
_diffrn_reflns_limit_l_min     -14
_diffrn_reflns_limit_l_max     14
_diffrn_standards_number     0
_diffrn_standards_interval_count     ?
_diffrn_standards_interval_time     ?
_diffrn_standards_decay_%     ?
_refine_special_details
;
Refinement of <i>F</i>^2^ against ALL reflections. The weighted <i>R</i>-factor
<i>wR</i> and goodness of fit <i>S</i> are based on <i>F</i>^2^, conventional
<i>R</i>-factors <i>R</i> are based on <i>F</i>, with <i>F</i> set to zero for
negative <i>F</i>^2^. The threshold expression of <i>F</i>^2^ >
\s(<i>F</i>^2^) is used only for calculating <i>R</i>-factors(gt) <i>etc</i>.
and is not relevant to the choice of reflections for refinement.
<i>R</i>-factors based on <i>F</i>^2^ are statistically about twice as large
as those based on <i>F</i>, and <i>R</i>- factors based on ALL data will be
even larger.
;
_reflns_number_total     5047
_reflns_number_gt     4271
_reflns_threshold_expression     I>2\s(I)
_refine_ls_structure_factor_coef     Fsqd
_refine_ls_matrix_type     full
_refine_ls_R_factor_all     0.0509
_refine_ls_R_factor_gt     0.0405
_refine_ls_wR_factor_gt     0.0969
_refine_ls_wR_factor_ref     0.1028
_refine_ls_goodness_of_fit_ref     1.046
_refine_ls_restrained_S_all     1.046
_refine_ls_number_reflns     5047
_refine_ls_number_parameters     271
_refine_ls_number_restraints     0
_refine_ls_hydrogen_treatment     constr
_refine_ls_weighting_scheme     calc
_refine_ls_weighting_details
         'calc w=1/[\s^2^(Fo^2^)+(0.0476P)^2^+0.3479P] where P=(Fo^2^+2Fc^2^)/3'
_atom_sites_solution_hydrogens     geom
_atom_sites_solution_primary     direct
_atom_sites_solution_secondary     difmap
_refine_ls_shift/su_max     0.001
_refine_ls_shift/su_mean     0.000
_refine_diff_density_max     0.368
_refine_diff_density_min     -0.518
_refine_ls_extinction_method     none
_refine_ls_extinction_coef     ?
loop_
    _atom_type_symbol
    _atom_type_description
    _atom_type_scat_dispersion_real
    _atom_type_scat_dispersion_imag
    _atom_type_scat_source
    'C' 'C' 0.0033 0.0016
                         'International Tables Vol C Tables 4.2.6.8 and 6.1.1.4'
    'H' 'H' 0.0000 0.0000
                         'International Tables Vol C Tables 4.2.6.8 and 6.1.1.4'
    'Co' 'Co' 0.3494 0.9721
                         'International Tables Vol C Tables 4.2.6.8 and 6.1.1.4'
    'N' 'N' 0.0061 0.0033
                         'International Tables Vol C Tables 4.2.6.8 and 6.1.1.4'
    'O' 'O' 0.0106 0.0060
                         'International Tables Vol C Tables 4.2.6.8 and 6.1.1.4'
_computing_data_collection     'CrystalClear (Rigaku/MSC, 2005)'
_computing_cell_refinement     'CrystalClear (Rigaku/MSC, 2005)'
_computing_data_reduction     'CrystalClear (Rigaku/MSC, 2005)'
_computing_structure_solution     'SHELXS97 (Sheldrick, 2008)'
_computing_structure_refinement     'SHELXL97 (Sheldrick, 2008)'
_computing_molecular_graphics     'SHELXTL (Sheldrick, 2008)'
_computing_publication_material     'SHELXTL (Sheldrick, 2008)'
loop_
    _atom_site_type_symbol
    _atom_site_label
    _atom_site_fract_x
    _atom_site_fract_y
    _atom_site_fract_z
    _atom_site_U_iso_or_equiv
    _atom_site_adp_type
    _atom_site_calc_flag
    _atom_site_refinement_flags
    _atom_site_occupancy
    _atom_site_disorder_assembly
    _atom_site_disorder_group
    Co Co1 0.26826(3) 0.38218(3) 0.84914(3) 0.03513(10) Uani d . 1 . .
    C C1 0.5399(2) 0.3266(2) 0.6055(2) 0.0460(5) Uani d . 1 . .
    H H1B 0.4995 0.2767 0.5937 0.055 Uiso calc R 1 . .
    C C2 0.6762(3) 0.3305(3) 0.5189(2) 0.0583(7) Uani d . 1 . .
    H H2A 0.7241 0.2858 0.4498 0.070 Uiso calc R 1 . .
    C C3 0.7377(3) 0.4008(3) 0.5370(2) 0.0604(7) Uani d . 1 . .
    H H3A 0.8289 0.4030 0.4810 0.073 Uiso calc R 1 . .
    C C4 0.6637(2) 0.4695(2) 0.6398(2) 0.0507(6) Uani d . 1 . .
    C C5 0.7182(3) 0.5469(3) 0.6670(3) 0.0662(8) Uani d . 1 . .
    H H5A 0.8110 0.5488 0.6169 0.079 Uiso calc R 1 . .
    C C6 0.6393(3) 0.6162(3) 0.7623(3) 0.0661(8) Uani d . 1 . .
    H H6A 0.6783 0.6652 0.7771 0.079 Uiso calc R 1 . .
    C C7 0.4955(3) 0.6168(2) 0.8425(3) 0.0514(6) Uani d . 1 . .
    C C8 0.4059(3) 0.6901(2) 0.9420(3) 0.0620(7) Uani d . 1 . .
    H H8A 0.4376 0.7438 0.9590 0.074 Uiso calc R 1 . .
    C C9 0.2720(3) 0.6818(3) 1.0133(3) 0.0624(7) Uani d . 1 . .
    H H9A 0.2107 0.7311 1.0785 0.075 Uiso calc R 1 . .
    C C10 0.2271(3) 0.5989(2) 0.9882(2) 0.0527(6) Uani d . 1 . .
    H H10A 0.1354 0.5940 1.0386 0.063 Uiso calc R 1 . .
    C C11 0.4410(2) 0.5369(2) 0.8231(2) 0.0404(5) Uani d . 1 . .
    C C12 0.5258(2) 0.4631(2) 0.7205(2) 0.0389(5) Uani d . 1 . .
    C C13 0.2435(2) 0.2123(2) 1.0675(2) 0.0367(4) Uani d . 1 . .
    C C14 0.2332(2) 0.0909(2) 1.1843(2) 0.0420(5) Uani d . 1 . .
    C C15 0.0878(3) 0.1255(3) 1.2913(3) 0.0783(10) Uani d . 1 . .
    H H15A 0.0116 0.1560 1.2545 0.117 Uiso calc R 1 . .
    H H15B 0.0772 0.1959 1.3258 0.117 Uiso calc R 1 . .
    H H15C 0.0825 0.0465 1.3614 0.117 Uiso calc R 1 . .
    C C16 0.2528(3) -0.0223(3) 1.1296(3) 0.0612(7) Uani d . 1 . .
    H H16A 0.1760 0.0058 1.0945 0.092 Uiso calc R 1 . .
    H H16B 0.2509 -0.1020 1.1993 0.092 Uiso calc R 1 . .
    H H16C 0.3441 -0.0418 1.0606 0.092 Uiso calc R 1 . .
    C C17 0.3577(4) 0.0419(3) 1.2395(3) 0.0760(9) Uani d . 1 . .
    H H17A 0.3506 -0.0343 1.3127 0.114 Uiso calc R 1 . .
    H H17B 0.3519 0.1137 1.2688 0.114 Uiso calc R 1 . .
    H H17C 0.4484 0.0155 1.1715 0.114 Uiso calc R 1 . .
    C C18 0.1598(2) 0.2719(2) 0.7243(2) 0.0408(5) Uani d . 1 . .
    C C19 0.1761(3) 0.1485(2) 0.6869(2) 0.0465(5) Uani d . 1 . .
    C C20 0.3296(3) 0.0940(3) 0.5955(3) 0.0764(9) Uani d . 1 . .
    H H20A 0.3404 0.0165 0.5717 0.115 Uiso calc R 1 . .
    H H20B 0.3977 0.0684 0.6403 0.115 Uiso calc R 1 . .
    H H20C 0.3474 0.1630 0.5170 0.115 Uiso calc R 1 . .
    C C21 0.0678(3) 0.1857(3) 0.6171(3) 0.0674(7) Uani d . 1 . .
    H H21A 0.0799 0.1069 0.5945 0.101 Uiso calc R 1 . .
    H H21B 0.0841 0.2544 0.5380 0.101 Uiso calc R 1 . .
    H H21C -0.0288 0.2192 0.6749 0.101 Uiso calc R 1 . .
    C C22 0.1490(4) 0.0425(3) 0.8136(3) 0.0786(9) Uani d . 1 . .
    H H22A 0.1585 -0.0366 0.7933 0.118 Uiso calc R 1 . .
    H H22B 0.0530 0.0781 0.8714 0.118 Uiso calc R 1 . .
    H H22C 0.2183 0.0187 0.8564 0.118 Uiso calc R 1 . .
    O O1 0.10121(15) 0.53873(15) 0.78736(15) 0.0450(4) Uani d . 1 . .
    H H1A 0.0591 0.5256 0.7400 0.054 Uiso calc R 1 . .
    H H1C 0.0678 0.6226 0.8068 0.054 Uiso calc R 1 . .
    O O2 0.25728(16) 0.25900(16) 0.76443(17) 0.0490(4) Uani d . 1 . .
    O O3 0.05280(19) 0.37779(19) 0.7150(2) 0.0682(5) Uani d . 1 . .
    O O4 0.13089(16) 0.30786(15) 1.04733(15) 0.0483(4) Uani d . 1 . .
    O O5 0.36512(16) 0.21463(16) 0.98721(16) 0.0485(4) Uani d . 1 . .
    N N1 0.46630(18) 0.39072(17) 0.70320(17) 0.0386(4) Uani d . 1 . .
    N N2 0.30790(19) 0.52688(17) 0.89663(18) 0.0407(4) Uani d . 1 . .
loop_
    _atom_site_aniso_label
    _atom_site_aniso_U_11
    _atom_site_aniso_U_22
    _atom_site_aniso_U_33
    _atom_site_aniso_U_12
    _atom_site_aniso_U_13
    _atom_site_aniso_U_23
    Co1 0.02998(15) 0.03444(16) 0.03732(16) -0.00956(11) -0.00698(11)
                                                                    -0.01055(11)
    C1 0.0433(12) 0.0422(12) 0.0396(11) -0.0056(10) -0.0117(10) -0.0092(9)
    C2 0.0458(13) 0.0608(15) 0.0377(12) -0.0037(12) -0.0035(11) -0.0094(11)
    C3 0.0386(12) 0.0688(17) 0.0433(13) -0.0161(12) -0.0033(11) 0.0045(12)
    C4 0.0385(11) 0.0526(13) 0.0453(13) -0.0193(10) -0.0116(10) 0.0077(11)
    C5 0.0516(15) 0.0687(18) 0.0726(18) -0.0381(14) -0.0156(14) 0.0069(15)
    C6 0.0641(17) 0.0579(16) 0.087(2) -0.0393(14) -0.0289(16) 0.0018(15)
    C7 0.0579(14) 0.0364(11) 0.0643(15) -0.0216(11) -0.0274(12) 0.0004(11)
    C8 0.0818(19) 0.0400(13) 0.0790(19) -0.0234(13) -0.0383(16) -0.0101(13)
    C9 0.0763(18) 0.0443(13) 0.0698(17) -0.0115(13) -0.0252(15) -0.0252(13)
    C10 0.0519(13) 0.0469(13) 0.0538(14) -0.0129(11) -0.0091(11) -0.0198(11)
    C11 0.0400(11) 0.0336(10) 0.0444(12) -0.0139(9) -0.0144(9) -0.0025(9)
    C12 0.0356(10) 0.0356(10) 0.0373(11) -0.0139(9) -0.0120(9) 0.0029(8)
    C13 0.0407(11) 0.0344(10) 0.0362(10) -0.0099(9) -0.0124(9) -0.0126(8)
    C14 0.0510(13) 0.0345(10) 0.0403(11) -0.0128(9) -0.0155(10) -0.0093(9)
    C15 0.085(2) 0.0597(17) 0.0449(15) -0.0168(16) 0.0033(15) -0.0036(13)
    C16 0.0826(19) 0.0495(14) 0.0597(15) -0.0311(14) -0.0184(14) -0.0150(12)
    C17 0.108(2) 0.0553(16) 0.087(2) -0.0338(17) -0.067(2) 0.0124(15)
    C18 0.0323(10) 0.0515(12) 0.0380(11) -0.0126(9) -0.0069(9) -0.0169(10)
    C19 0.0456(12) 0.0543(13) 0.0463(12) -0.0159(10) -0.0159(10) -0.0181(11)
    C20 0.0578(16) 0.088(2) 0.091(2) -0.0096(15) -0.0136(16) -0.0597(19)
    C21 0.0757(19) 0.0776(19) 0.0733(18) -0.0313(16) -0.0385(16) -0.0182(15)
    C22 0.120(3) 0.0628(18) 0.074(2) -0.0452(19) -0.047(2) -0.0005(15)
    O1 0.0391(8) 0.0383(8) 0.0444(8) -0.0016(6) -0.0120(7) -0.0116(7)
    O2 0.0395(8) 0.0492(9) 0.0671(10) -0.0054(7) -0.0226(8) -0.0275(8)
    O3 0.0481(10) 0.0667(12) 0.0999(15) 0.0029(9) -0.0371(10) -0.0413(11)
    O4 0.0412(8) 0.0419(8) 0.0395(8) -0.0022(7) -0.0075(7) -0.0078(7)
    O5 0.0393(8) 0.0500(9) 0.0503(9) -0.0158(7) -0.0147(7) -0.0041(7)
    N1 0.0352(9) 0.0361(9) 0.0350(9) -0.0083(7) -0.0084(7) -0.0065(7)
    N2 0.0388(9) 0.0367(9) 0.0436(10) -0.0125(8) -0.0087(8) -0.0118(8)
_geom_special_details
;
All e.s.d.'s (except the e.s.d. in the dihedral angle between two l.s. planes)
are estimated using the full covariance matrix. The cell e.s.d.'s are taken
into account individually in the estimation of e.s.d.'s in distances, angles
and torsion angles; correlations between e.s.d.'s in cell parameters are only
used when they are defined by crystal symmetry. An approximate (isotropic)
treatment of cell e.s.d.'s is used for estimating e.s.d.'s involving l.s.
planes.
;
loop_
    _geom_bond_atom_site_label_1
    _geom_bond_atom_site_label_2
    _geom_bond_site_symmetry_2
    _geom_bond_distance
    _geom_bond_publ_flag
    Co1 O2 . 2.0436(15) y
    Co1 O1 . 2.0570(15) y
    Co1 N1 . 2.1068(17) y
    Co1 O5 . 2.1499(16) y
    Co1 N2 . 2.1653(18) y
    Co1 O4 . 2.2154(16) y
    C1 N1 . 1.320(3) ?
    C1 C2 . 1.399(3) ?
    C1 H1B . 0.9300 ?
    C2 C3 . 1.361(4) ?
    C2 H2A . 0.9300 ?
    C3 C4 . 1.398(4) ?
    C3 H3A . 0.9300 ?
    C4 C12 . 1.406(3) ?
    C4 C5 . 1.433(4) ?
    C5 C6 . 1.334(4) ?
    C5 H5A . 0.9300 ?
    C6 C7 . 1.436(4) ?
    C6 H6A . 0.9300 ?
    C7 C8 . 1.403(4) ?
    C7 C11 . 1.404(3) ?
    C8 C9 . 1.360(4) ?
    C8 H8A . 0.9300 ?
    C9 C10 . 1.395(3) ?
    C9 H9A . 0.9300 ?
    C10 N2 . 1.321(3) ?
    C10 H10A . 0.9300 ?
    C11 N2 . 1.363(3) ?
    C11 C12 . 1.430(3) ?
    C12 N1 . 1.358(3) ?
    C13 O5 . 1.254(2) ?
    C13 O4 . 1.263(2) ?
    C13 C14 . 1.529(3) ?
    C14 C15 . 1.518(3) ?
    C14 C16 . 1.525(3) ?
    C14 C17 . 1.533(3) ?
    C15 H15A . 0.9600 ?
    C15 H15B . 0.9600 ?
    C15 H15C . 0.9600 ?
    C16 H16A . 0.9600 ?
    C16 H16B . 0.9600 ?
    C16 H16C . 0.9600 ?
    C17 H17A . 0.9600 ?
    C17 H17B . 0.9600 ?
    C17 H17C . 0.9600 ?
    C18 O3 1 1.251(3) ?
    C18 O3 . 1.251(3) ?
    C18 O2 . 1.263(2) ?
    C18 C19 . 1.528(3) ?
    C19 C22 . 1.515(4) ?
    C19 C21 . 1.525(3) ?
    C19 C20 . 1.526(4) ?
    C20 H20A . 0.9600 ?
    C20 H20B . 0.9600 ?
    C20 H20C . 0.9600 ?
    C21 H21A . 0.9600 ?
    C21 H21B . 0.9600 ?
    C21 H21C . 0.9600 ?
    C22 H22A . 0.9600 ?
    C22 H22B . 0.9600 ?
    C22 H22C . 0.9600 ?
    O1 H1A . 0.9300 ?
    O1 H1C . 0.9300 ?
    O3 O3 1 0.000(5) ?
loop_
    _geom_angle_atom_site_label_1
    _geom_angle_atom_site_label_2
    _geom_angle_atom_site_label_3
    _geom_angle_site_symmetry_1
    _geom_angle_site_symmetry_3
    _geom_angle
    _geom_angle_publ_flag
    O2 Co1 O1 . . 90.02(6) y
    O2 Co1 N1 . . 91.44(7) y
    O1 Co1 N1 . . 108.97(7) y
    O2 Co1 O5 . . 93.03(7) y
    O1 Co1 O5 . . 155.63(6) y
    N1 Co1 O5 . . 95.13(6) y
    O2 Co1 N2 . . 167.76(7) y
    O1 Co1 N2 . . 88.59(7) y
    N1 Co1 N2 . . 77.54(7) y
    O5 Co1 N2 . . 93.25(7) y
    O2 Co1 O4 . . 92.99(7) y
    O1 Co1 O4 . . 96.07(6) y
    N1 Co1 O4 . . 154.56(6) y
    O5 Co1 O4 . . 59.64(6) y
    N2 Co1 O4 . . 99.25(7) y
    N1 C1 C2 . . 122.7(2) ?
    N1 C1 H1B . . 118.7 ?
    C2 C1 H1B . . 118.7 ?
    C3 C2 C1 . . 119.1(2) ?
    C3 C2 H2A . . 120.4 ?
    C1 C2 H2A . . 120.4 ?
    C2 C3 C4 . . 120.0(2) ?
    C2 C3 H3A . . 120.0 ?
    C4 C3 H3A . . 120.0 ?
    C3 C4 C12 . . 117.3(2) ?
    C3 C4 C5 . . 124.4(2) ?
    C12 C4 C5 . . 118.3(2) ?
    C6 C5 C4 . . 121.6(2) ?
    C6 C5 H5A . . 119.2 ?
    C4 C5 H5A . . 119.2 ?
    C5 C6 C7 . . 121.5(3) ?
    C5 C6 H6A . . 119.3 ?
    C7 C6 H6A . . 119.3 ?
    C8 C7 C11 . . 117.3(2) ?
    C8 C7 C6 . . 124.2(2) ?
    C11 C7 C6 . . 118.5(2) ?
    C9 C8 C7 . . 119.2(2) ?
    C9 C8 H8A . . 120.4 ?
    C7 C8 H8A . . 120.4 ?
    C8 C9 C10 . . 119.7(2) ?
    C8 C9 H9A . . 120.2 ?
    C10 C9 H9A . . 120.2 ?
    N2 C10 C9 . . 123.4(2) ?
    N2 C10 H10A . . 118.3 ?
    C9 C10 H10A . . 118.3 ?
    N2 C11 C7 . . 123.2(2) ?
    N2 C11 C12 . . 116.97(18) ?
    C7 C11 C12 . . 119.8(2) ?
    N1 C12 C4 . . 122.4(2) ?
    N1 C12 C11 . . 117.48(18) ?
    C4 C12 C11 . . 120.1(2) ?
    O5 C13 O4 . . 119.26(19) ?
    O5 C13 C14 . . 119.71(19) ?
    O4 C13 C14 . . 120.97(19) ?
    C15 C14 C16 . . 110.2(2) ?
    C15 C14 C13 . . 111.23(19) ?
    C16 C14 C13 . . 106.70(18) ?
    C15 C14 C17 . . 111.0(2) ?
    C16 C14 C17 . . 107.7(2) ?
    C13 C14 C17 . . 109.8(2) ?
    C14 C15 H15A . . 109.5 ?
    C14 C15 H15B . . 109.5 ?
    H15A C15 H15B . . 109.5 ?
    C14 C15 H15C . . 109.5 ?
    H15A C15 H15C . . 109.5 ?
    H15B C15 H15C . . 109.5 ?
    C14 C16 H16A . . 109.5 ?
    C14 C16 H16B . . 109.5 ?
    H16A C16 H16B . . 109.5 ?
    C14 C16 H16C . . 109.5 ?
    H16A C16 H16C . . 109.5 ?
    H16B C16 H16C . . 109.5 ?
    C14 C17 H17A . . 109.5 ?
    C14 C17 H17B . . 109.5 ?
    H17A C17 H17B . . 109.5 ?
    C14 C17 H17C . . 109.5 ?
    H17A C17 H17C . . 109.5 ?
    H17B C17 H17C . . 109.5 ?
    O3 C18 O3 1 . 0.0(2) ?
    O3 C18 O2 1 . 123.9(2) ?
    O3 C18 O2 . . 123.9(2) ?
    O3 C18 C19 1 . 119.52(19) ?
    O3 C18 C19 . . 119.52(19) ?
    O2 C18 C19 . . 116.59(19) ?
    C22 C19 C21 . . 109.9(2) ?
    C22 C19 C20 . . 109.9(3) ?
    C21 C19 C20 . . 109.5(2) ?
    C22 C19 C18 . . 107.5(2) ?
    C21 C19 C18 . . 110.8(2) ?
    C20 C19 C18 . . 109.2(2) ?
    C19 C20 H20A . . 109.5 ?
    C19 C20 H20B . . 109.5 ?
    H20A C20 H20B . . 109.5 ?
    C19 C20 H20C . . 109.5 ?
    H20A C20 H20C . . 109.5 ?
    H20B C20 H20C . . 109.5 ?
    C19 C21 H21A . . 109.5 ?
    C19 C21 H21B . . 109.5 ?
    H21A C21 H21B . . 109.5 ?
    C19 C21 H21C . . 109.5 ?
    H21A C21 H21C . . 109.5 ?
    H21B C21 H21C . . 109.5 ?
    C19 C22 H22A . . 109.5 ?
    C19 C22 H22B . . 109.5 ?
    H22A C22 H22B . . 109.5 ?
    C19 C22 H22C . . 109.5 ?
    H22A C22 H22C . . 109.5 ?
    H22B C22 H22C . . 109.5 ?
    Co1 O1 H1A . . 120.0 ?
    Co1 O1 H1C . . 120.0 ?
    H1A O1 H1C . . 120.0 ?
    C18 O2 Co1 . . 130.80(14) ?
    O3 O3 C18 1 . 0(10) ?
    C13 O4 Co1 . . 88.47(12) ?
    C13 O5 Co1 . . 91.69(12) ?
    C1 N1 C12 . . 118.54(19) ?
    C1 N1 Co1 . . 126.78(16) ?
    C12 N1 Co1 . . 114.51(13) ?
    C10 N2 C11 . . 117.2(2) ?
    C10 N2 Co1 . . 129.99(16) ?
    C11 N2 Co1 . . 112.71(14) ?
loop_
    _geom_torsion_atom_site_label_1
    _geom_torsion_atom_site_label_2
    _geom_torsion_atom_site_label_3
    _geom_torsion_atom_site_label_4
    _geom_torsion_site_symmetry_1
    _geom_torsion_site_symmetry_2
    _geom_torsion_site_symmetry_3
    _geom_torsion_site_symmetry_4
    _geom_torsion
    _geom_torsion_publ_flag
    N1 C1 C2 C3 . . . . 1.5(4) ?
    C1 C2 C3 C4 . . . . -1.0(4) ?
    C2 C3 C4 C12 . . . . -0.5(3) ?
    C2 C3 C4 C5 . . . . -179.6(2) ?
    C3 C4 C5 C6 . . . . 176.4(3) ?
    C12 C4 C5 C6 . . . . -2.8(4) ?
    C4 C5 C6 C7 . . . . 0.0(4) ?
    C5 C6 C7 C8 . . . . -178.4(3) ?
    C5 C6 C7 C11 . . . . 3.1(4) ?
    C11 C7 C8 C9 . . . . -0.5(4) ?
    C6 C7 C8 C9 . . . . -179.1(3) ?
    C7 C8 C9 C10 . . . . 1.1(4) ?
    C8 C9 C10 N2 . . . . -0.5(4) ?
    C8 C7 C11 N2 . . . . -0.8(3) ?
    C6 C7 C11 N2 . . . . 177.9(2) ?
    C8 C7 C11 C12 . . . . 178.2(2) ?
    C6 C7 C11 C12 . . . . -3.2(3) ?
    C3 C4 C12 N1 . . . . 1.7(3) ?
    C5 C4 C12 N1 . . . . -179.1(2) ?
    C3 C4 C12 C11 . . . . -176.7(2) ?
    C5 C4 C12 C11 . . . . 2.5(3) ?
    N2 C11 C12 N1 . . . . 1.0(3) ?
    C7 C11 C12 N1 . . . . -178.02(19) ?
    N2 C11 C12 C4 . . . . 179.46(19) ?
    C7 C11 C12 C4 . . . . 0.5(3) ?
    O5 C13 C14 C15 . . . . 161.7(2) ?
    O4 C13 C14 C15 . . . . -21.4(3) ?
    O5 C13 C14 C16 . . . . -78.0(2) ?
    O4 C13 C14 C16 . . . . 98.9(2) ?
    O5 C13 C14 C17 . . . . 38.4(3) ?
    O4 C13 C14 C17 . . . . -144.6(2) ?
    O3 C18 C19 C22 1 . . . -109.2(3) ?
    O3 C18 C19 C22 . . . . -109.2(3) ?
    O2 C18 C19 C22 . . . . 70.2(3) ?
    O3 C18 C19 C21 1 . . . 10.9(3) ?
    O3 C18 C19 C21 . . . . 10.9(3) ?
    O2 C18 C19 C21 . . . . -169.6(2) ?
    O3 C18 C19 C20 1 . . . 131.6(3) ?
    O3 C18 C19 C20 . . . . 131.6(3) ?
    O2 C18 C19 C20 . . . . -49.0(3) ?
    O3 C18 O2 Co1 1 . . . 9.3(4) ?
    O3 C18 O2 Co1 . . . . 9.3(4) ?
    C19 C18 O2 Co1 . . . . -170.10(15) ?
    O1 Co1 O2 C18 . . . . -15.6(2) ?
    N1 Co1 O2 C18 . . . . -124.6(2) ?
    O5 Co1 O2 C18 . . . . 140.2(2) ?
    N2 Co1 O2 C18 . . . . -99.0(3) ?
    O4 Co1 O2 C18 . . . . 80.5(2) ?
    O2 C18 O3 O3 . . . 1 0.00(14) ?
    C19 C18 O3 O3 . . . 1 0.00(8) ?
    O5 C13 O4 Co1 . . . . 9.51(19) ?
    C14 C13 O4 Co1 . . . . -167.41(17) ?
    O2 Co1 O4 C13 . . . . 86.16(12) ?
    O1 Co1 O4 C13 . . . . 176.50(12) ?
    N1 Co1 O4 C13 . . . . -13.5(2) ?
    O5 Co1 O4 C13 . . . . -5.59(11) ?
    N2 Co1 O4 C13 . . . . -93.94(13) ?
    O4 C13 O5 Co1 . . . . -9.8(2) ?
    C14 C13 O5 Co1 . . . . 167.15(16) ?
    O2 Co1 O5 C13 . . . . -86.06(13) ?
    O1 Co1 O5 C13 . . . . 10.7(2) ?
    N1 Co1 O5 C13 . . . . -177.79(12) ?
    N2 Co1 O5 C13 . . . . 104.45(13) ?
    O4 Co1 O5 C13 . . . . 5.63(11) ?
    C2 C1 N1 C12 . . . . -0.3(3) ?
    C2 C1 N1 Co1 . . . . -175.11(16) ?
    C4 C12 N1 C1 . . . . -1.3(3) ?
    C11 C12 N1 C1 . . . . 177.10(18) ?
    C4 C12 N1 Co1 . . . . 174.11(16) ?
    C11 C12 N1 Co1 . . . . -7.4(2) ?
    O2 Co1 N1 C1 . . . . -2.54(18) ?
    O1 Co1 N1 C1 . . . . -93.05(18) ?
    O5 Co1 N1 C1 . . . . 90.63(18) ?
    N2 Co1 N1 C1 . . . . -177.17(18) ?
    O4 Co1 N1 C1 . . . . 97.5(2) ?
    O2 Co1 N1 C12 . . . . -177.56(14) ?
    O1 Co1 N1 C12 . . . . 91.92(14) ?
    O5 Co1 N1 C12 . . . . -84.39(14) ?
    N2 Co1 N1 C12 . . . . 7.81(13) ?
    O4 Co1 N1 C12 . . . . -77.5(2) ?
    C9 C10 N2 C11 . . . . -0.8(4) ?
    C9 C10 N2 Co1 . . . . 175.28(19) ?
    C7 C11 N2 C10 . . . . 1.4(3) ?
    C12 C11 N2 C10 . . . . -177.5(2) ?
    C7 C11 N2 Co1 . . . . -175.31(17) ?
    C12 C11 N2 Co1 . . . . 5.7(2) ?
    O2 Co1 N2 C10 . . . . 150.4(3) ?
    O1 Co1 N2 C10 . . . . 66.8(2) ?
    N1 Co1 N2 C10 . . . . 176.6(2) ?
    O5 Co1 N2 C10 . . . . -88.9(2) ?
    O4 Co1 N2 C10 . . . . -29.1(2) ?
    O2 Co1 N2 C11 . . . . -33.4(4) ?
    O1 Co1 N2 C11 . . . . -116.99(15) ?
    N1 Co1 N2 C11 . . . . -7.21(14) ?
    O5 Co1 N2 C11 . . . . 87.33(15) ?
    O4 Co1 N2 C11 . . . . 147.09(14) ?
loop_
    _geom_hbond_atom_site_label_D
    _geom_hbond_atom_site_label_H
    _geom_hbond_atom_site_label_A
    _geom_hbond_site_symmetry_A
    _geom_hbond_distance_DH
    _geom_hbond_distance_HA
    _geom_hbond_distance_DA
    _geom_hbond_angle_DHA
    O1 H1A O3 1 0.93 1.84 2.584(2) 135.4
    O1 H1C O4 2_567 0.93 2.11 2.721(2) 122.2
data_global
_journal_date_recd_electronic     2009-06-19
_journal_date_accepted     2009-07-11
_journal_name_full     'Acta Crystallographica, Section E'
_journal_year     2009
_journal_volume     65
_journal_issue      8
_journal_page_first     m997
_journal_page_last     m997
_journal_paper_category     QM
_journal_coeditor_code     AT2827
_publ_contact_author_name     'Bai-Wang* Sun'
_publ_contact_author_address
;
Ordered Matter Science Research Center, College of Chemistry and Chemical
Engineering, Southeast UniVersity,
Nanjing 211189, P. R. China
;
_publ_contact_author_email     chemsunbw@seu.edu.cn
_publ_contact_author_fax     '86-25-52090614'
_publ_contact_author_phone     '86-25-52090614'
_publ_section_title
;\
Aqua(1,10-phenanthroline-\k^2^<i>N</i>,<i>N</i>')bis(trimethylacetato)-\
\k^2^<i>O</i>,<i>O</i>';\k<i>O</i>-cobalt(II)
;
loop_
    _publ_author_name
    _publ_author_footnote
    _publ_author_address
    'Chen, Xiao-Dan' .
;
Ordered Matter Science Research Center
College of Chemistry and Chemical Engineering
Southeast University
Nanjing 210096
People's Republic of China
;
    'Chen, Hong-Xian' .
;
Department of Chemistry
Key Laboratory of Medicinal Chemistry for Natural Resource,
Ministry of Education, Yunnan University,
Kunming 650091, People's Republic of China
;
    'Li, Zhong-Shu' .
;
Ordered Matter Science Research Center
College of Chemistry and Chemical Engineering
Southeast University
Nanjing 210096
People's Republic of China
;
    'Zhang, Huai-Hong' .
;
Ordered Matter Science Research Center
College of Chemistry and Chemical Engineering
Southeast University
Nanjing 210096
People's Republic of China
;
    'Sun, Bai-Wang' .
;
Ordered Matter Science Research Center
College of Chemistry and Chemical Engineering
Southeast University
Nanjing 210096
People's Republic of China
;
