# Supplementary material for: Aqua­(1,10-phenanthroline-κ2 N,N′)bis­(trimethyl­acetato)-κ2 O,O′;κO-cobalt(II)
Source: Acta Crystallogr Sect E Struct Rep Online. 2009 Jul 29;65(Pt 8):m997. doi: 10.1107/S1600536809027251 (PMC2977194; doi:10.1107/S1600536809027251)
Supplement: Supplementary file 2 [file e-65-0m997-Isup2.hkl]

# 
# h,k,l, Fc-squared, Fo-squared, sigma(Fo-squared) and status flag 
# 
data_I
_shelx_title ' 1 in P1                         P-1' 
_shelx_refln_list_code          4 
_shelx_F_calc_maximum      166.65 
_exptl_crystal_F_000       481.91 
_reflns_d_resolution_high  0.7713 
 
loop_ 
 _symmetry_equiv_pos_as_xyz 
 'x, y, z' 
 '-x, -y, -z' 
 
_cell_length_a    10.9050 
_cell_length_b    11.3450 
_cell_length_c    11.4760 
_cell_angle_alpha  68.100 
_cell_angle_beta   64.560 
_cell_angle_gamma  63.230 
 
_shelx_F_squared_multiplier     1.000 
 
loop_ 
 _refln_index_h 
 _refln_index_k 
 _refln_index_l 
 _refln_F_squared_calc 
 _refln_F_squared_meas 
 _refln_F_squared_sigma 
 _refln_observed_status 
   3   0   0      312.12      306.13      4.46 o 
   4   0   0     1487.38     1494.16      9.04 o 
   5   0   0     2298.57     2377.62     13.95 o 
   6   0   0      611.04      560.94      8.47 o 
   7   0   0       97.18      112.38      5.08 o 
   8   0   0      264.87      291.33      7.78 o 
   9   0   0      127.85      133.84      6.86 o 
  10   0   0      200.09      210.82      8.53 o 
  11   0   0      113.96      114.57      9.56 o 
 -11   1   0      135.60      129.68     16.91 o 
 -10   1   0       41.06       35.99      3.11 o 
  -9   1   0      353.99      375.92      9.36 o 
  -8   1   0       35.07       27.78      2.46 o 
  -7   1   0      745.10      778.47     14.60 o 
  -6   1   0      152.68      140.55      6.49 o 
  -5   1   0     2011.94     2047.44     16.53 o 
  -4   1   0      338.10      347.98      6.90 o 
  -3   1   0      240.85      201.68      4.72 o 
  -2   1   0     1250.93     1179.34      6.99 o 
  -1   1   0    16661.29    15518.55    252.64 o 
   1   1   0     1516.51     1582.58      6.13 o 
   2   1   0      719.77      793.32      7.24 o 
   3   1   0       13.10        6.18      1.07 o 
   4   1   0     4272.65     4223.96     16.17 o 
   5   1   0     1137.32     1176.74     14.66 o 
   6   1   0      290.52      244.15      5.82 o 
   7   1   0        7.02       10.11      1.86 o 
   8   1   0      301.95      336.66     10.11 o 
   9   1   0       38.46       40.69      5.15 o 
  10   1   0      225.02      245.09     14.69 o 
  11   1   0        5.01        6.16      2.83 o 
  12   1   0       15.24       16.08      3.23 o 
 -11   2   0        2.03        8.99      6.15 o 
 -10   2   0      199.87      214.26     15.30 o 
  -9   2   0       16.90       13.94      2.43 o 
  -8   2   0      587.39      575.87     16.88 o 
  -7   2   0       94.65       88.86      3.66 o 
  -6   2   0      226.26      198.28      5.73 o 
  -5   2   0     1115.62     1176.33     16.08 o 
  -4   2   0       56.33       73.36      3.29 o 
  -3   2   0     1202.00     1090.14      8.16 o 
  -2   2   0        2.85        9.13      1.23 o 
  -1   2   0       19.03       23.49      1.98 o 
   0   2   0      628.07      633.05      9.68 o 
   1   2   0     2006.66     1820.08      8.11 o 
   2   2   0       36.44       26.81      0.87 o 
   3   2   0      743.46      617.70      7.55 o 
   4   2   0      426.43      462.95      7.98 o 
   5   2   0       21.93       14.81      2.65 o 
   6   2   0      243.74      214.91      5.06 o 
   7   2   0      197.28      187.33      5.86 o 
   8   2   0      289.20      300.15      7.10 o 
   9   2   0      295.92      298.57      7.71 o 
  10   2   0       74.63       67.04      4.14 o 
  11   2   0        0.05        0.41      1.22 o 
  12   2   0       45.49       70.64     10.48 o 
 -10   3   0      132.86      135.76     13.54 o 
  -9   3   0       49.30       39.24      4.78 o 
  -8   3   0      285.63      298.54      8.81 o 
  -7   3   0      118.25      105.24      3.87 o 
  -6   3   0      161.97      163.60      6.99 o 
  -5   3   0       87.61       91.07      4.45 o 
  -4   3   0     1121.64     1131.23     14.99 o 
  -3   3   0      195.07      159.95      4.15 o 
  -2   3   0     1540.35     1425.26     13.57 o 
  -1   3   0       12.49       14.55      1.40 o 
   0   3   0     2093.60     2002.79     21.36 o 
   1   3   0     1183.31     1151.23      6.85 o 
   2   3   0       81.82       96.15      2.18 o 
   3   3   0       28.16       26.65      1.32 o 
   4   3   0       65.44       57.26      1.91 o 
   5   3   0      596.88      613.95      7.34 o 
   6   3   0       20.07       22.96      1.79 o 
   7   3   0      319.12      343.95      8.58 o 
   8   3   0        4.50        6.84      2.24 o 
   9   3   0      159.23      147.83      6.31 o 
  10   3   0        7.93        1.62      1.79 o 
  11   3   0        5.93        6.21      1.84 o 
  12   3   0       35.06       33.44      7.96 o 
 -10   4   0       61.60       69.15      9.64 o 
  -9   4   0       70.68       71.43     10.72 o 
  -8   4   0       57.79       62.38      6.52 o 
  -7   4   0       13.35       15.74      2.95 o 
  -6   4   0       51.56       58.13      3.93 o 
  -5   4   0        0.26       -1.78      1.78 o 
  -4   4   0      968.38     1007.00     12.54 o 
  -3   4   0       28.06       39.08      2.53 o 
  -2   4   0     1122.41     1101.82     11.42 o 
  -1   4   0        0.63        1.29      0.92 o 
   0   4   0     1124.54     1064.29     10.31 o 
   1   4   0        7.36        9.38      1.47 o 
   2   4   0      308.65      361.92      5.21 o 
   3   4   0      454.20      411.66      5.71 o 
   4   4   0     1167.55     1259.48      8.21 o 
   5   4   0     1085.03      967.14     14.74 o 
   6   4   0      647.49      672.50     11.24 o 
   7   4   0       58.68       68.32      4.75 o 
   8   4   0        0.75        4.28      1.82 o 
   9   4   0      228.93      229.58      6.06 o 
  10   4   0       27.51       20.56      3.19 o 
  11   4   0       77.92       69.30      5.27 o 
  12   4   0        5.38        1.16      4.49 o 
  -9   5   0       76.05       72.00     11.81 o 
  -8   5   0       54.58       52.65      5.98 o 
  -7   5   0        1.58        3.59      2.29 o 
  -6   5   0       37.71       28.07      2.73 o 
  -5   5   0      132.56      135.67      4.97 o 
  -4   5   0      323.13      329.27      9.63 o 
  -3   5   0       18.04       16.15      2.14 o 
  -2   5   0      558.55      540.88      9.01 o 
  -1   5   0      297.90      293.74      5.36 o 
   0   5   0      637.46      578.65      7.21 o 
   1   5   0       60.32       74.11      2.58 o 
   2   5   0      147.97      135.17      6.16 o 
   3   5   0      387.17      410.63      6.28 o 
   4   5   0     2522.96     2518.39     22.92 o 
   5   5   0      173.60      177.20      6.31 o 
   6   5   0      922.18      909.08      9.94 o 
   7   5   0       10.08        7.73      1.73 o 
   8   5   0      272.91      299.19      6.41 o 
   9   5   0      325.46      292.24      8.62 o 
  10   5   0      165.35      165.25      7.01 o 
  11   5   0      134.91      125.13     14.50 o 
  12   5   0       22.92       17.74      9.12 o 
  -7   6   0        8.24        3.69      3.05 o 
  -6   6   0        2.12        6.39      6.96 o 
  -5   6   0      236.06      213.87      6.82 o 
  -4   6   0        0.09        4.13      2.63 o 
  -3   6   0        7.25        5.34      2.15 o 
  -2   6   0       83.54       96.23      4.93 o 
  -1   6   0     1312.63     1337.64     16.29 o 
   0   6   0       50.70       42.38      2.09 o 
   1   6   0     1635.02     1700.56     12.76 o 
   2   6   0     2405.36     2421.51     50.88 o 
   3   6   0        2.89        6.43      1.50 o 
   4   6   0     1358.24     1403.70     14.05 o 
   5   6   0      540.49      537.95      8.05 o 
   6   6   0      414.17      428.51     10.72 o 
   7   6   0       53.17       52.25      4.91 o 
   8   6   0      150.56      143.93      5.60 o 
   9   6   0       38.36       29.29      4.09 o 
  10   6   0      252.06      245.90     18.89 o 
  11   6   0        1.06        4.24      5.23 o 
  12   6   0       78.32       77.11     10.64 o 
  -8   7   0        8.20        1.16      4.90 o 
  -7   7   0        6.21       -1.29      2.98 o 
  -6   7   0      211.96      208.59     11.56 o 
  -5   7   0      184.81      169.97      7.92 o 
  -4   7   0      272.53      259.12      9.31 o 
  -3   7   0       10.88       10.22      1.89 o 
  -2   7   0      460.31      493.59      8.54 o 
  -1   7   0      679.93      693.59     14.64 o 
   0   7   0      164.53      146.13      5.37 o 
   1   7   0     2343.28     2560.67     13.98 o 
   2   7   0      235.30      242.51      7.20 o 
   3   7   0      910.77      893.37      8.10 o 
   4   7   0       13.88       10.93      1.44 o 
   5   7   0     1150.87     1198.58     26.72 o 
   6   7   0      239.24      239.81      7.18 o 
   7   7   0        3.29        5.58      3.95 o 
   8   7   0       25.14       25.39      6.51 o 
   9   7   0      101.48       97.68     13.74 o 
  10   7   0       27.46       36.24      7.47 o 
  11   7   0       34.88       29.85      5.14 o 
  12   7   0       40.88       37.22      7.32 o 
  -7   8   0       44.39       38.94      8.18 o 
  -6   8   0      227.21      207.82     11.52 o 
  -5   8   0       16.89       19.07      4.36 o 
  -4   8   0      273.79      259.09     15.45 o 
  -3   8   0      119.93      119.66      8.86 o 
  -2   8   0      185.72      206.21      8.66 o 
  -1   8   0       64.94       56.33      2.92 o 
   0   8   0      261.64      267.93      8.03 o 
   1   8   0      143.67      135.38      4.04 o 
   2   8   0      285.95      267.85      8.94 o 
   3   8   0       38.02       39.70      5.73 o 
   4   8   0      592.80      665.67     10.15 o 
   5   8   0       55.13       46.41      4.33 o 
   6   8   0       53.52       52.44      4.61 o 
   7   8   0       71.30       56.29      4.13 o 
   8   8   0       68.34       61.81      5.30 o 
   9   8   0      138.66      147.99      8.52 o 
  10   8   0        0.47        1.35      3.95 o 
  11   8   0       71.55       63.91      7.78 o 
  12   8   0        1.74       -1.89      2.83 o 
  -6   9   0       21.34       15.82      3.69 o 
  -5   9   0       45.32       31.29      5.16 o 
  -4   9   0       88.59       83.52      7.85 o 
  -3   9   0       48.82       41.44      5.42 o 
  -2   9   0       73.91       80.56     11.41 o 
  -1   9   0        5.84        8.16      1.79 o 
   0   9   0      179.13      183.37      5.20 o 
   1   9   0       12.99       15.51      4.48 o 
   2   9   0      174.18      156.66      7.82 o 
   3   9   0       93.85       94.86      4.12 o 
   4   9   0      189.23      183.87      8.07 o 
   5   9   0        3.28        0.03      2.96 o 
   6   9   0        6.02       10.56      4.80 o 
   7   9   0        0.26       -0.42      4.33 o 
   8   9   0      380.51      368.50     12.13 o 
   9   9   0      144.21      128.28      8.82 o 
  10   9   0      145.98      134.99     11.10 o 
  11   9   0       20.53       21.53      5.58 o 
  -4  10   0        8.16       13.63      5.20 o 
  -3  10   0      128.19      138.37     11.17 o 
  -2  10   0       12.46       15.33      4.98 o 
  -1  10   0      150.28      144.03      9.70 o 
   0  10   0       73.73       93.45      4.90 o 
   1  10   0      100.67       94.18      7.45 o 
   2  10   0      103.03       91.19      7.22 o 
   3  10   0      193.30      180.85      6.29 o 
   4  10   0      144.78      147.95      4.88 o 
   5  10   0      236.27      235.21     37.39 o 
   6  10   0      156.94      167.93      6.80 o 
   7  10   0      101.43       89.61      5.85 o 
   8  10   0      373.22      403.86     12.71 o 
   9  10   0       14.68       11.72      7.88 o 
  10  10   0      141.00      125.57      9.98 o 
  11  10   0       11.80       13.06      3.21 o 
  -3  11   0       13.46       13.63      3.47 o 
  -2  11   0        3.57        9.21      3.71 o 
  -1  11   0       59.90       64.36      9.56 o 
   0  11   0        5.35        5.75      3.42 o 
   1  11   0       56.53       65.11      4.77 o 
   2  11   0        0.66        4.38      1.21 o 
   3  11   0       38.43       35.18      3.70 o 
   4  11   0        2.41        4.44      2.81 o 
   5  11   0      122.90      121.63     13.05 o 
   6  11   0        0.31        3.98      3.53 o 
   7  11   0       71.52       81.53      8.33 o 
   8  11   0       30.34       27.69      4.46 o 
   9  11   0       82.94       91.42     19.09 o 
  10  11   0       50.31       47.48      7.50 o 
  -1  12   0        1.90        1.93      3.15 o 
   0  12   0      188.93      189.35     14.46 o 
   1  12   0       12.73       16.78      3.14 o 
   2  12   0       21.81       16.35      8.20 o 
   3  12   0       23.34       22.56      4.29 o 
   4  12   0        7.91        5.93      3.47 o 
   5  12   0       73.81       84.12     10.72 o 
   6  12   0        4.23        5.71      3.00 o 
   7  12   0       43.10       56.02      5.74 o 
   8  12   0       13.85        4.88      3.39 o 
   9  12   0       96.03      106.93      8.38 o 
   1  13   0        1.22       11.02      5.50 o 
   2  13   0       34.74       26.43     10.51 o 
   3  13   0        3.97        0.30      5.09 o 
   4  13   0       94.58      103.43     15.65 o 
   5  13   0       23.71       22.62      6.27 o 
   6  13   0       39.69       36.20      5.28 o 
   7  13   0        7.92        7.58      3.36 o 
  -6 -13   1        0.51        0.58      6.77 o 
  -4 -13   1        1.06       -3.09      4.87 o 
  -2 -13   1       13.99        6.88      5.93 o 
  -8 -12   1        7.60        2.18      3.10 o 
  -7 -12   1       33.69       48.90      6.80 o 
  -6 -12   1       34.16       34.36      6.61 o 
  -5 -12   1       66.06       52.41      7.65 o 
  -4 -12   1       16.53       14.51      5.06 o 
  -2 -12   1        9.54       13.54      8.45 o 
  -1 -12   1       66.38       75.98     11.09 o 
   0 -12   1       26.99       24.75      7.02 o 
   1 -12   1       31.54       15.01      3.02 o 
  -9 -11   1        0.07        0.96      5.47 o 
  -8 -11   1       78.63       69.83      7.46 o 
  -7 -11   1       11.30       11.15      3.90 o 
  -6 -11   1       62.28       68.15      5.05 o 
  -5 -11   1        1.89       10.47      2.82 o 
  -4 -11   1      124.61      111.90     10.97 o 
  -3 -11   1        0.93        2.73      1.96 o 
  -2 -11   1       36.83       31.65      3.21 o 
  -1 -11   1       77.88       70.41      7.88 o 
   0 -11   1       27.00       28.36      4.69 o 
   1 -11   1       62.32       56.31      8.64 o 
   2 -11   1       37.57       36.68      6.01 o 
   3 -11   1       27.30       28.48      6.85 o 
 -10 -10   1        8.40        4.33      3.09 o 
  -9 -10   1       59.59       74.59      7.18 o 
  -8 -10   1      122.58      117.63      6.55 o 
  -7 -10   1        5.73        4.60      5.01 o 
  -6 -10   1       37.75       34.74      7.05 o 
  -5 -10   1        4.74        4.69      3.17 o 
  -4 -10   1       66.77       66.71      5.59 o 
  -3 -10   1       15.07       14.20      3.80 o 
  -2 -10   1       68.27       63.52      6.36 o 
  -1 -10   1       13.87       16.54      2.82 o 
   0 -10   1      287.24      324.50     11.17 o 
   1 -10   1        8.74        3.79      3.52 o 
   2 -10   1      242.14      245.27     13.43 o 
   3 -10   1       52.77       41.93      5.20 o 
   4 -10   1       41.39       33.58      5.27 o 
 -11  -9   1        7.41        6.25      2.57 o 
 -10  -9   1       14.97       16.64      4.62 o 
  -9  -9   1      171.82      158.70     12.11 o 
  -8  -9   1        0.16        2.73      3.21 o 
  -7  -9   1       74.29       78.36      4.99 o 
  -6  -9   1      111.00      100.94      9.40 o 
  -5  -9   1      364.04      407.89     12.62 o 
  -4  -9   1      287.86      315.51      9.32 o 
  -3  -9   1      104.87      109.93      7.40 o 
  -2  -9   1      477.06      473.75     13.55 o 
  -1  -9   1      373.57      377.49      8.98 o 
   0  -9   1      134.63      135.82      5.48 o 
   1  -9   1      192.87      199.81      7.96 o 
   2  -9   1       77.64       82.50      5.71 o 
   3  -9   1       42.26       47.57      5.48 o 
   4  -9   1      121.89      121.02      9.56 o 
   5  -9   1       20.00       13.66      4.01 o 
   6  -9   1       57.12       54.04      8.57 o 
 -11  -8   1        0.56        2.12      3.10 o 
 -10  -8   1      117.60      108.52      8.84 o 
  -9  -8   1       25.39       21.95     12.43 o 
  -8  -8   1      259.33      261.79     17.29 o 
  -7  -8   1       12.48       12.77      3.73 o 
  -6  -8   1      806.66      887.35     40.05 o 
  -5  -8   1      530.04      530.74     11.08 o 
  -4  -8   1        9.93        4.00      2.00 o 
  -3  -8   1     1023.80     1081.52     29.48 o 
  -2  -8   1       52.82       54.54      3.25 o 
  -1  -8   1      754.91      754.57     12.78 o 
   0  -8   1      114.87      105.63      9.66 o 
   1  -8   1       35.87       41.46      2.63 o 
   2  -8   1        3.24        4.60      1.77 o 
   3  -8   1       50.35       53.01      5.85 o 
   4  -8   1      115.17       99.50     10.11 o 
   5  -8   1       76.72       70.43      5.68 o 
   6  -8   1       36.23       27.81      5.02 o 
   7  -8   1       26.85       21.96      6.69 o 
 -12  -7   1       47.86       41.02      8.47 o 
 -11  -7   1       10.16       13.84      3.62 o 
 -10  -7   1      134.58      120.13      8.37 o 
  -9  -7   1        4.57        3.88      2.87 o 
  -8  -7   1      219.48      202.94     11.03 o 
  -7  -7   1        4.52        6.86      1.71 o 
  -6  -7   1      765.73      802.16     15.26 o 
  -5  -7   1      308.65      293.52     11.01 o 
  -4  -7   1      678.73      694.78     14.61 o 
  -3  -7   1      256.08      275.95      7.10 o 
  -2  -7   1      272.50      277.69      9.50 o 
  -1  -7   1      550.40      556.15     16.58 o 
   0  -7   1      199.99      193.28      6.87 o 
   1  -7   1      127.02      117.68      4.56 o 
   2  -7   1        0.11        1.97      1.38 o 
   3  -7   1      327.03      334.24     11.04 o 
   4  -7   1      109.63       97.57      8.87 o 
   5  -7   1      438.36      462.31     19.81 o 
   6  -7   1        1.72       -3.33      3.33 o 
   7  -7   1      253.61      247.51     17.96 o 
   8  -7   1       66.78       61.44      9.23 o 
 -12  -6   1       12.54        9.37      5.28 o 
 -11  -6   1       62.30       49.86     10.30 o 
 -10  -6   1       59.23       54.79      6.14 o 
  -9  -6   1       76.48       71.50      5.78 o 
  -8  -6   1      113.50      113.50      5.17 o 
  -7  -6   1        7.14        6.03      2.43 o 
  -6  -6   1      572.08      597.75      9.31 o 
  -5  -6   1      157.33      140.93      4.06 o 
  -4  -6   1      796.43      778.30      7.98 o 
  -3  -6   1       20.72       27.89      2.52 o 
  -2  -6   1      726.57      751.28     11.74 o 
  -1  -6   1      832.17      855.63     11.64 o 
   0  -6   1     1151.04     1177.42     14.40 o 
   1  -6   1       29.27       31.55      2.06 o 
   2  -6   1       15.35       13.82      1.57 o 
   3  -6   1      223.96      234.48      8.50 o 
   4  -6   1       81.44       67.14      3.43 o 
   5  -6   1      155.15      156.83      6.84 o 
   6  -6   1      321.36      315.73     10.95 o 
   7  -6   1      120.32      114.18      7.05 o 
   8  -6   1       10.01        6.36      5.04 o 
 -12  -5   1        1.19        5.44      5.33 o 
 -11  -5   1      111.44      105.73     19.26 o 
 -10  -5   1       12.06       12.71      2.05 o 
  -9  -5   1      179.31      184.89      8.32 o 
  -8  -5   1       27.65       26.15      2.89 o 
  -7  -5   1       47.21       41.89      3.94 o 
  -6  -5   1      290.89      288.64      8.80 o 
  -5  -5   1      653.93      649.14      6.38 o 
  -4  -5   1      479.59      484.41     10.35 o 
  -3  -5   1      349.86      347.07      5.68 o 
  -2  -5   1     1298.87     1273.57     10.10 o 
  -1  -5   1      317.02      336.67      5.25 o 
   0  -5   1     1127.25     1131.41     14.23 o 
   1  -5   1        9.82        6.11      1.89 o 
   2  -5   1      264.94      248.97      7.30 o 
   3  -5   1      135.60      133.03      4.11 o 
   4  -5   1      307.89      314.46      9.03 o 
   5  -5   1       35.60       29.59      3.96 o 
   6  -5   1       66.85       70.88      6.89 o 
   7  -5   1        0.23        3.03      4.25 o 
   8  -5   1        3.11        3.11      3.00 o 
   9  -5   1        6.01       -0.31      5.27 o 
 -12  -4   1       36.82       13.84      5.47 o 
 -11  -4   1       35.34       36.85      4.98 o 
 -10  -4   1      231.67      225.58     11.33 o 
  -9  -4   1      271.03      284.95      9.69 o 
  -8  -4   1       56.00       45.07      3.02 o 
  -7  -4   1      432.04      451.13      8.12 o 
  -6  -4   1      120.85      112.19      3.26 o 
  -5  -4   1     1491.74     1447.00     11.50 o 
  -4  -4   1       31.36       39.77      1.93 o 
  -3  -4   1      879.32      882.98      9.45 o 
  -2  -4   1      518.20      591.30      7.83 o 
  -1  -4   1      112.30       82.56      4.94 o 
   0  -4   1        1.49        2.05      1.84 o 
   1  -4   1      613.01      539.17      6.59 o 
   2  -4   1     1805.12     1844.69     11.23 o 
   3  -4   1      941.19      913.89     10.79 o 
   4  -4   1      536.17      545.36      7.40 o 
   5  -4   1      156.54      170.83      5.56 o 
   6  -4   1       59.24       59.53      3.76 o 
   7  -4   1        4.48        5.48      1.72 o 
   8  -4   1      144.96      151.16     10.26 o 
   9  -4   1       20.29       17.62      4.36 o 
  10  -4   1       86.01       84.13      9.88 o 
 -12  -3   1       15.08       31.06      8.01 o 
 -11  -3   1        2.17       -0.77      2.51 o 
 -10  -3   1      274.63      247.99     12.38 o 
  -9  -3   1       87.43       80.00      5.10 o 
  -8  -3   1      227.61      250.06      8.04 o 
  -7  -3   1      107.51      108.53      4.47 o 
  -6  -3   1       91.77       89.10      3.20 o 
  -5  -3   1     1017.05      977.93     13.62 o 
  -4  -3   1      619.60      577.02      8.16 o 
  -3  -3   1      755.71      704.14      8.46 o 
  -2  -3   1      198.32      223.25      3.63 o 
  -1  -3   1      249.41      236.70      6.28 o 
   0  -3   1      764.86      778.35     10.54 o 
   1  -3   1      896.98      820.78      9.42 o 
   2  -3   1       68.18       95.68      2.58 o 
   3  -3   1     2338.98     2504.24     20.78 o 
   4  -3   1       14.70       11.50      1.68 o 
   5  -3   1      905.98      969.27      8.43 o 
   6  -3   1      180.35      167.13      5.10 o 
   7  -3   1       92.54       89.13      3.60 o 
   8  -3   1      396.82      396.72     12.62 o 
   9  -3   1       53.87       40.19      3.84 o 
  10  -3   1       54.49       40.16      5.99 o 
 -12  -2   1       18.69       12.68      3.31 o 
 -11  -2   1        0.63       -1.93      2.61 o 
 -10  -2   1      244.94      236.99     11.72 o 
  -9  -2   1        2.93        3.25      1.80 o 
  -8  -2   1      110.97      145.26      5.35 o 
  -7  -2   1       71.49       61.71      3.20 o 
  -6  -2   1     1047.87     1101.98     12.02 o 
  -5  -2   1      206.75      243.00      5.59 o 
  -4  -2   1     5379.46     5635.62     25.03 o 
  -3  -2   1     1244.49     1245.70     10.56 o 
  -2  -2   1      773.96      670.92      8.85 o 
  -1  -2   1     3588.37     3751.52     12.66 o 
   0  -2   1      819.96      884.84      8.93 o 
   1  -2   1     1357.19     1214.66      6.47 o 
   2  -2   1       41.41       37.37      1.84 o 
   3  -2   1     1241.63     1251.71      8.59 o 
   4  -2   1     1145.43     1204.26     12.68 o 
   5  -2   1      479.95      479.86     10.73 o 
   6  -2   1      121.59      129.02      4.23 o 
   7  -2   1      137.93      146.47      4.43 o 
   8  -2   1      106.34       92.58      3.85 o 
   9  -2   1      250.75      263.96     12.43 o 
  10  -2   1        6.79        9.06      3.04 o 
  11  -2   1      103.53       94.52     14.22 o 
 -11  -1   1       69.18       63.51      9.67 o 
 -10  -1   1       23.32       21.85      3.76 o 
  -9  -1   1       51.87       57.31      5.38 o 
  -8  -1   1        0.76        3.64      1.59 o 
  -7  -1   1      607.23      612.74     10.27 o 
  -6  -1   1      195.31      188.34      5.16 o 
  -5  -1   1     2925.32     3095.75     17.63 o 
  -4  -1   1      540.14      590.38      8.13 o 
  -3  -1   1      155.67      131.43      4.78 o 
  -2  -1   1     2657.74     2651.03     14.91 o 
  -1  -1   1        4.29        1.37      0.38 o 
   0  -1   1     5776.75     5807.47     27.75 o 
   1  -1   1      485.52      501.97      9.99 o 
   2  -1   1      282.02      238.59      3.04 o 
   3  -1   1      266.89      235.33      3.68 o 
   4  -1   1     1945.13     1765.13     10.47 o 
   5  -1   1      289.93      322.47      7.64 o 
   6  -1   1      265.52      259.33      6.21 o 
   7  -1   1      176.89      155.96      5.18 o 
   8  -1   1       39.24       36.98      2.65 o 
   9  -1   1      526.88      565.87     15.59 o 
  10  -1   1       55.16       61.27      4.27 o 
  11  -1   1       66.37       66.39     10.59 o 
 -11   0   1       40.24       37.16     11.49 o 
 -10   0   1       64.73       58.41      4.86 o 
  -9   0   1       56.13       52.01      3.60 o 
  -8   0   1        0.32        1.92      2.27 o 
  -7   0   1      244.06      247.96      8.03 o 
  -6   0   1       14.00       13.99      2.42 o 
  -5   0   1      692.73      639.33     10.23 o 
  -4   0   1       35.37       47.57      2.13 o 
  -3   0   1        3.10        4.37      2.23 o 
  -2   0   1     7499.02     6844.65     35.50 o 
  -1   0   1     2827.93     2697.70     15.62 o 
   1   0   1     1374.82     1409.84      8.83 o 
   2   0   1      220.76      226.79      2.94 o 
   3   0   1      146.80      135.05      2.24 o 
   4   0   1      577.98      553.43     10.39 o 
   5   0   1     1075.34     1079.90      9.58 o 
   6   0   1     1826.38     1899.44     15.12 o 
   7   0   1       32.96       29.70      2.91 o 
   8   0   1     1540.60     1626.50     28.08 o 
   9   0   1       20.70       19.65      2.08 o 
  10   0   1      165.43      161.88      8.29 o 
  11   0   1        2.88        6.13      5.43 o 
  12   0   1       32.34       33.06      7.93 o 
 -11   1   1        2.90        2.93      3.11 o 
 -10   1   1      211.45      213.87     12.97 o 
  -9   1   1       16.30       13.96      2.58 o 
  -8   1   1       52.19       51.78      3.21 o 
  -7   1   1      346.88      345.52     12.04 o 
  -6   1   1      305.60      298.88      7.22 o 
  -5   1   1     1104.69     1117.60     11.00 o 
  -4   1   1     2028.90     1983.07     12.90 o 
  -3   1   1      816.90      785.51      9.23 o 
  -2   1   1      550.16      482.99      5.84 o 
  -1   1   1     4792.06     4709.64     18.25 o 
   2   1   1      154.37      135.09      2.58 o 
   3   1   1      322.94      315.30      4.26 o 
   4   1   1       55.33       50.62      2.77 o 
   5   1   1     1346.82     1422.91     10.00 o 
   6   1   1      455.10      445.65      7.76 o 
   7   1   1     1007.18      980.02     14.86 o 
   8   1   1       72.03       77.76      4.13 o 
   9   1   1      573.35      618.27     19.55 o 
  10   1   1       10.22       13.03      4.05 o 
  11   1   1       89.17       82.21      4.33 o 
  12   1   1       42.81       45.47      5.19 o 
 -10   2   1      108.15       90.15      6.65 o 
  -9   2   1       77.28       81.71      6.22 o 
  -8   2   1      297.89      285.64     10.70 o 
  -7   2   1        6.36        8.20      2.24 o 
  -6   2   1     1551.16     1613.35     20.32 o 
  -5   2   1       10.09       15.91      1.92 o 
  -4   2   1     1993.10     2084.91     12.94 o 
  -3   2   1      396.44      447.77      6.87 o 
  -2   2   1      127.92      116.92      2.32 o 
  -1   2   1       10.20        4.85      2.41 o 
   0   2   1     2135.27     2209.83      9.87 o 
   1   2   1      420.20      386.62      5.58 o 
   3   2   1       83.83       67.89      1.18 o 
   4   2   1      131.58      120.36      2.34 o 
   5   2   1      107.72       91.65      6.71 o 
   6   2   1        9.95       10.56      1.68 o 
   7   2   1      151.64      145.85      4.25 o 
   8   2   1      175.10      167.49      5.27 o 
   9   2   1       96.52      104.12      5.27 o 
  10   2   1      110.17       95.27      4.61 o 
  11   2   1       75.35       75.15      7.62 o 
  12   2   1       54.51       51.57      5.93 o 
 -10   3   1       12.66       21.90      9.42 o 
  -9   3   1      230.04      244.45     15.09 o 
  -8   3   1       99.10      100.27      4.56 o 
  -7   3   1      107.84      107.56      4.16 o 
  -6   3   1      175.34      189.94      5.08 o 
  -5   3   1      201.47      199.55      5.62 o 
  -4   3   1      395.61      366.10      6.72 o 
  -3   3   1        2.09        7.24      1.75 o 
  -2   3   1      509.42      434.67      8.72 o 
  -1   3   1       23.10       20.68      1.66 o 
   0   3   1     1001.51      962.98     10.93 o 
   1   3   1      916.15      965.99      9.80 o 
   2   3   1      687.51      699.56      9.07 o 
   3   3   1      121.08      148.01      2.38 o 
   4   3   1     1390.58     1287.42      6.84 o 
   5   3   1       41.64       32.87      2.76 o 
   6   3   1      295.80      276.41      5.64 o 
   7   3   1      597.09      601.64     10.46 o 
   8   3   1       63.00       68.41      5.53 o 
   9   3   1      118.34      119.22      5.77 o 
  10   3   1       37.84       32.16      3.63 o 
  11   3   1       68.43       62.07      4.73 o 
  12   3   1        7.38        4.49      3.96 o 
  -9   4   1       98.57      115.59     11.43 o 
  -8   4   1       11.23        6.90      2.92 o 
  -7   4   1       12.87       12.88      5.45 o 
  -6   4   1       38.12       40.09      3.10 o 
  -5   4   1      207.85      214.44     10.49 o 
  -4   4   1      181.07      171.98      4.84 o 
  -3   4   1       45.71       35.89      3.77 o 
  -2   4   1      380.47      390.63      9.45 o 
  -1   4   1      313.97      287.95      4.79 o 
   0   4   1      180.57      183.78      3.83 o 
   1   4   1       85.06       70.55      1.76 o 
   2   4   1       76.65       91.60      1.75 o 
   3   4   1       37.45       28.72      0.82 o 
   4   4   1     1255.17     1157.22     13.97 o 
   5   4   1      670.17      646.85      7.31 o 
   6   4   1      890.86      895.95     10.14 o 
   7   4   1      126.75      122.53      3.51 o 
   8   4   1      330.08      341.39     13.64 o 
   9   4   1       60.56       51.69      2.99 o 
  10   4   1       98.86       99.97      4.55 o 
  11   4   1       37.37       46.92      3.87 o 
  12   4   1       11.63       12.57      3.45 o 
  13   4   1       35.02       32.17      7.47 o 
  -9   5   1       24.44       26.56      7.42 o 
  -8   5   1        0.62        5.12      4.93 o 
  -7   5   1       13.27       11.52      2.56 o 
  -6   5   1      431.30      452.77     13.89 o 
  -5   5   1      323.21      329.60      8.54 o 
  -4   5   1       10.80        6.25      2.20 o 
  -3   5   1      323.60      300.99      7.37 o 
  -2   5   1      106.37       95.20      3.15 o 
  -1   5   1     2011.93     2131.48     13.67 o 
   0   5   1        0.01        5.47      2.17 o 
   1   5   1      155.88      130.54      3.46 o 
   2   5   1      245.92      228.28      4.08 o 
   3   5   1      569.26      525.81      7.01 o 
   4   5   1      596.12      596.73      9.48 o 
   5   5   1     2103.15     2227.71     24.48 o 
   6   5   1      222.65      213.39      4.96 o 
   7   5   1      418.31      412.87      9.54 o 
   8   5   1      613.95      636.66     17.85 o 
   9   5   1       59.42       59.01      3.12 o 
  10   5   1      299.18      303.26     10.97 o 
  11   5   1        0.18        3.50      1.80 o 
  12   5   1      106.39       99.42     20.46 o 
  13   5   1        0.09        3.52      5.79 o 
  -7   6   1       16.26       10.24      3.80 o 
  -6   6   1      567.75      571.04     29.33 o 
  -5   6   1        0.38        3.53      2.83 o 
  -4   6   1      180.27      163.58      5.58 o 
  -3   6   1      116.55      110.96      5.35 o 
  -2   6   1      744.28      762.90     17.72 o 
  -1   6   1     2317.14     2313.65     24.05 o 
   0   6   1     1069.90     1021.22      9.84 o 
   1   6   1      496.76      489.98      6.52 o 
   2   6   1       55.76       44.63      1.99 o 
   3   6   1     1211.89     1247.97     10.71 o 
   4   6   1        9.59        5.14      0.65 o 
   5   6   1     1838.80     1989.60     19.41 o 
   6   6   1      228.69      227.69     11.06 o 
   7   6   1     1869.92     1951.85     65.74 o 
   8   6   1      166.11      163.48      5.60 o 
   9   6   1      416.49      436.01     12.34 o 
  10   6   1      191.88      152.90     17.87 o 
  11   6   1      127.15      115.39     13.94 o 
  12   6   1      134.30      130.05     12.37 o 
  13   6   1       40.92       49.41      9.56 o 
  -7   7   1       11.11       14.19      5.74 o 
  -6   7   1      146.07      142.71      8.88 o 
  -5   7   1       12.49       11.89      2.62 o 
  -4   7   1      119.16      111.75      5.46 o 
  -3   7   1        3.02        6.66      2.02 o 
  -2   7   1      754.79      779.46     19.33 o 
  -1   7   1       60.60       49.53      2.97 o 
   0   7   1     1324.83     1318.48     11.61 o 
   1   7   1      190.94      206.69      5.24 o 
   2   7   1      610.71      646.67     15.01 o 
   3   7   1     1223.07     1171.05     23.87 o 
   4   7   1      624.44      586.37      7.72 o 
   5   7   1      551.47      565.13     10.52 o 
   6   7   1      637.10      650.92     17.39 o 
   7   7   1      984.89     1057.01     26.45 o 
   8   7   1        0.60        1.68      2.63 o 
   9   7   1      196.85      190.13     11.64 o 
  10   7   1        0.08       -1.71      3.06 o 
  11   7   1      319.81      362.25     20.33 o 
  12   7   1       15.48       24.73      5.00 o 
  -7   8   1       27.62       28.84      8.31 o 
  -6   8   1       42.74       37.13      6.01 o 
  -5   8   1      214.62      212.18     11.77 o 
  -4   8   1      222.71      219.99     11.41 o 
  -3   8   1      137.92      142.04      5.70 o 
  -2   8   1      180.26      174.87      6.64 o 
  -1   8   1      280.29      329.88     16.98 o 
   0   8   1      598.63      601.12     17.72 o 
   1   8   1      614.49      601.73     13.14 o 
   2   8   1     1028.70     1108.11     22.04 o 
   3   8   1      412.00      428.59     12.88 o 
   4   8   1      693.51      668.91     17.07 o 
   5   8   1       25.98       31.65      5.24 o 
   6   8   1      421.48      458.43     11.03 o 
   7   8   1      138.42      130.79     12.22 o 
   8   8   1       19.69       28.36      4.55 o 
   9   8   1        4.86        3.00      2.44 o 
  10   8   1      143.65      130.29      8.04 o 
  11   8   1       46.71       59.07      7.61 o 
  12   8   1       13.70       11.91      4.37 o 
  -6   9   1       15.90       18.93      7.23 o 
  -5   9   1      247.72      238.14     17.74 o 
  -4   9   1       11.08        9.37      3.65 o 
  -3   9   1      206.35      194.74     12.21 o 
  -2   9   1       40.98       32.16      4.00 o 
  -1   9   1      336.39      361.03     11.23 o 
   0   9   1        2.44        2.09      2.39 o 
   1   9   1      230.03      219.55      8.61 o 
   2   9   1       19.01       17.63      3.96 o 
   3   9   1      168.06      174.63      6.10 o 
   4   9   1        3.33        2.68      3.97 o 
   5   9   1      132.23      143.06      9.88 o 
   6   9   1      101.19       86.49     10.13 o 
   7   9   1        3.84        1.18      3.00 o 
   8   9   1       48.31       62.37      8.83 o 
   9   9   1       54.52       49.97      5.21 o 
  10   9   1       49.08       59.13     13.86 o 
  11   9   1        1.02        0.40      5.75 o 
  12   9   1        0.79        1.97      3.27 o 
  -4  10   1       44.58       41.55      4.94 o 
  -3  10   1       27.54       26.07      4.25 o 
  -2  10   1       47.34       41.61      4.71 o 
  -1  10   1       30.38       37.61      3.85 o 
   0  10   1        0.24        2.38      1.85 o 
   1  10   1        2.96        2.77      1.93 o 
   2  10   1       58.24       56.66      6.30 o 
   3  10   1      283.72      267.70     11.05 o 
   4  10   1        4.89        6.92      1.66 o 
   5  10   1      351.42      384.31     11.61 o 
   6  10   1       10.01        8.34      7.26 o 
   7  10   1      131.61      122.95     12.21 o 
   8  10   1      107.71      112.92      6.16 o 
   9  10   1       88.83      103.34      9.60 o 
  10  10   1       29.04       24.65      3.80 o 
  11  10   1       13.10       11.65      4.44 o 
  -3  11   1        9.74        9.70      3.39 o 
  -2  11   1       22.29       26.28      8.38 o 
  -1  11   1        0.64        1.29      2.98 o 
   0  11   1        7.61       12.56      3.15 o 
   1  11   1       11.13        7.57      2.21 o 
   2  11   1       32.86       31.67      2.80 o 
   3  11   1      117.85      117.02      7.71 o 
   4  11   1      265.73      266.09     10.03 o 
   5  11   1       32.97       36.91      5.50 o 
   6  11   1       61.21       69.16      7.28 o 
   7  11   1      126.59      128.23      8.89 o 
   8  11   1        1.23        1.08      3.60 o 
   9  11   1      106.10      112.22      7.85 o 
  10  11   1        0.09        0.75      1.88 o 
  11  11   1       32.66       30.22      5.05 o 
  -2  12   1       16.00       19.68      4.93 o 
  -1  12   1       44.64       36.26      6.05 o 
   0  12   1       92.65      102.30      7.25 o 
   1  12   1        0.06        5.50      3.25 o 
   2  12   1       40.00       39.52      3.53 o 
   3  12   1        0.10       -0.21      2.57 o 
   4  12   1       30.30       29.46      4.46 o 
   5  12   1        4.84       11.26      5.74 o 
   6  12   1       73.38       72.23     10.15 o 
   7  12   1       16.30       18.68      5.51 o 
   8  12   1       62.07       69.44      7.02 o 
   9  12   1       57.44       68.23      7.34 o 
  10  12   1        4.67        3.22      3.73 o 
   1  13   1       42.11       45.14      9.45 o 
   2  13   1       26.06       35.01      7.96 o 
   3  13   1       18.39       11.70      6.95 o 
   4  13   1       49.29       54.93      6.82 o 
   5  13   1       21.70       22.56      4.36 o 
   6  13   1       77.05       79.82      6.60 o 
   7  13   1       14.70       14.33      6.46 o 
   8  13   1       52.97       47.28      5.72 o 
  -7 -12   2        0.01       -3.74      3.93 o 
  -6 -12   2       63.92       65.96     10.26 o 
  -5 -12   2        3.79        7.04      7.05 o 
  -4 -12   2       30.34       25.10      7.77 o 
  -3 -12   2        2.69        2.76      5.04 o 
  -2 -12   2        1.38        1.44      5.79 o 
  -1 -12   2       41.98       56.59     10.97 o 
   0 -12   2       14.73       18.67      4.06 o 
  -8 -11   2       42.58       58.40      7.25 o 
  -7 -11   2       59.83       60.94      7.12 o 
  -6 -11   2      213.01      200.62     14.74 o 
  -5 -11   2        9.61        5.04      2.86 o 
  -4 -11   2       96.51      103.87      6.21 o 
  -3 -11   2        0.60       10.83      6.93 o 
  -2 -11   2      144.04      152.32     10.52 o 
  -1 -11   2        5.83        3.26      1.11 o 
   0 -11   2      132.42      117.61     12.58 o 
   1 -11   2        1.28        1.29      2.91 o 
   2 -11   2       93.31       84.16     11.64 o 
  -9 -10   2       93.27       91.67     27.64 o 
  -8 -10   2        0.65        0.00      2.97 o 
  -7 -10   2      202.57      208.58     18.03 o 
  -6 -10   2      148.16      145.37      8.14 o 
  -5 -10   2        3.83        9.01      3.10 o 
  -4 -10   2        4.75        5.40      2.75 o 
  -3 -10   2      123.75      119.46      4.84 o 
  -2 -10   2       85.88       88.92      4.45 o 
  -1 -10   2       11.28        5.98      2.17 o 
   0 -10   2      105.90      124.89     23.91 o 
   1 -10   2       24.11       22.47      4.56 o 
   2 -10   2      111.33      119.09      7.62 o 
   3 -10   2       50.97       46.73      6.15 o 
   4 -10   2       21.22       22.87      4.74 o 
 -10  -9   2       43.32       34.44      5.76 o 
  -9  -9   2       33.70       29.46      4.72 o 
  -8  -9   2       69.16       78.43      6.15 o 
  -7  -9   2      209.41      200.88     18.41 o 
  -6  -9   2      100.15       92.89      5.31 o 
  -5  -9   2       10.35       13.37      4.10 o 
  -4  -9   2        6.60        6.29      1.63 o 
  -3  -9   2      228.07      234.35     12.42 o 
  -2  -9   2       20.42       18.72      2.28 o 
  -1  -9   2       51.01       55.68      5.32 o 
   0  -9   2       34.08       26.25      3.69 o 
   1  -9   2      382.70      416.15     32.15 o 
   2  -9   2        2.27        3.26      4.82 o 
   3  -9   2      314.98      320.48     16.57 o 
   4  -9   2       90.10       87.28      7.62 o 
   5  -9   2       11.21       12.01      4.22 o 
 -11  -8   2        1.79        4.39      5.36 o 
 -10  -8   2       41.64       34.38      6.15 o 
  -9  -8   2        6.26       10.69      3.18 o 
  -8  -8   2      205.66      204.95     13.01 o 
  -7  -8   2       19.26       18.40      4.66 o 
  -6  -8   2      202.30      200.72      5.69 o 
  -5  -8   2        1.11        1.06      1.60 o 
  -4  -8   2      588.21      599.36     13.86 o 
  -3  -8   2      173.85      168.77      4.57 o 
  -2  -8   2      169.04      172.50      4.61 o 
  -1  -8   2       12.03       16.86      2.66 o 
   0  -8   2     1013.49     1056.07     24.19 o 
   1  -8   2       26.06       29.27      2.92 o 
   2  -8   2      166.87      173.06     18.64 o 
   3  -8   2      394.49      416.71     15.83 o 
   4  -8   2        3.05        1.08      3.21 o 
   5  -8   2      102.24      117.10     13.29 o 
   6  -8   2        5.93       12.40      4.82 o 
   7  -8   2       73.46       72.61     10.70 o 
 -11  -7   2       24.58       31.73      7.91 o 
 -10  -7   2        8.83        3.95      3.22 o 
  -9  -7   2       62.94       54.22      6.84 o 
  -8  -7   2      109.31      101.62      7.34 o 
  -7  -7   2      268.59      270.09      9.07 o 
  -6  -7   2      196.08      189.55      6.09 o 
  -5  -7   2      576.92      588.02     18.58 o 
  -4  -7   2      189.32      198.91      7.25 o 
  -3  -7   2        6.21        5.23      3.17 o 
  -2  -7   2      402.54      424.21      9.80 o 
  -1  -7   2       68.74       69.51      3.54 o 
   0  -7   2      478.55      498.51     10.78 o 
   1  -7   2        6.79       10.32      2.31 o 
   2  -7   2        3.17        4.67      2.97 o 
   3  -7   2      127.72      127.21     18.07 o 
   4  -7   2       23.11       20.17      4.56 o 
   5  -7   2        0.83        5.18      4.29 o 
   6  -7   2       78.53       85.40     10.79 o 
   7  -7   2       21.76       19.25      4.80 o 
   8  -7   2        5.33       12.41      7.34 o 
 -11  -6   2       40.00       39.61      8.56 o 
 -10  -6   2        6.25        4.25      3.10 o 
  -9  -6   2       91.94       85.50      5.37 o 
  -8  -6   2        1.11        4.70      1.71 o 
  -7  -6   2      335.92      337.75      9.93 o 
  -6  -6   2        4.90        1.51      3.17 o 
  -5  -6   2      248.25      242.16      7.27 o 
  -4  -6   2        0.87        2.51      1.95 o 
  -3  -6   2       66.33       72.93      3.48 o 
  -2  -6   2     1034.90     1047.74     11.83 o 
  -1  -6   2      175.69      168.40      4.79 o 
   0  -6   2      302.06      314.40      9.11 o 
   1  -6   2      101.75       99.39      3.45 o 
   2  -6   2       62.99       62.59      2.45 o 
   3  -6   2       11.90       13.73      3.27 o 
   4  -6   2       64.31       77.36      4.82 o 
   5  -6   2       23.69       16.93      3.78 o 
   6  -6   2      136.29      129.40     10.36 o 
   7  -6   2        3.56        4.77      4.41 o 
   8  -6   2       20.57       30.00      7.96 o 
 -11  -5   2        7.81       -1.73      5.36 o 
 -10  -5   2       39.66       37.33      3.68 o 
  -9  -5   2       12.45       12.43      3.11 o 
  -8  -5   2        8.59       10.44      1.61 o 
  -7  -5   2      100.22       93.15      4.66 o 
  -6  -5   2        1.66        2.60      5.04 o 
  -5  -5   2      155.86      153.66      5.52 o 
  -4  -5   2       25.99       22.44      2.40 o 
  -3  -5   2      529.90      519.54      8.71 o 
  -2  -5   2      415.85      443.42      7.96 o 
  -1  -5   2      564.42      543.01      9.28 o 
   0  -5   2       13.13       12.83      1.71 o 
   1  -5   2      608.08      625.41     11.62 o 
   2  -5   2      331.64      316.03      8.85 o 
   3  -5   2       59.29       52.89      1.99 o 
   4  -5   2      189.64      196.64      8.66 o 
   5  -5   2      116.87      131.34      6.76 o 
   6  -5   2      261.42      259.03     11.05 o 
   7  -5   2       78.17       65.47      9.23 o 
   8  -5   2       72.24       57.62      5.16 o 
   9  -5   2       33.36       19.27      5.49 o 
 -11  -4   2        0.03       -1.22      4.77 o 
 -10  -4   2      120.24      106.78      7.76 o 
  -9  -4   2        4.43        6.69      4.07 o 
  -8  -4   2      205.73      182.23      6.15 o 
  -7  -4   2      329.31      321.92      9.58 o 
  -6  -4   2      106.81      100.96      4.04 o 
  -5  -4   2      552.36      594.31      6.51 o 
  -4  -4   2       81.24       77.63      3.88 o 
  -3  -4   2      128.76      136.98      4.97 o 
  -2  -4   2      135.98      174.89      7.36 o 
  -1  -4   2      666.67      601.25      7.38 o 
   0  -4   2       54.43       47.11      2.40 o 
   1  -4   2     1835.36     1839.25     12.34 o 
   2  -4   2      291.71      314.53      5.98 o 
   3  -4   2      791.38      795.75     33.57 o 
   4  -4   2       35.28       29.99      2.75 o 
   5  -4   2      307.95      317.41     11.87 o 
   6  -4   2       28.46       24.94      5.20 o 
   7  -4   2      261.07      281.62     11.61 o 
   8  -4   2       11.37       11.00      3.96 o 
   9  -4   2      140.95      137.01      8.16 o 
  10  -4   2       36.98       24.31      6.40 o 
 -11  -3   2       34.09       39.81      5.84 o 
 -10  -3   2      119.03      121.19      6.43 o 
  -9  -3   2      367.25      368.26      9.58 o 
  -8  -3   2      441.57      440.58     10.86 o 
  -7  -3   2       98.65       78.95      3.92 o 
  -6  -3   2      537.03      555.68     13.03 o 
  -5  -3   2      145.12      139.41     12.29 o 
  -4  -3   2       62.78       29.16      1.73 o 
  -3  -3   2       66.80       59.36      2.30 o 
  -2  -3   2      662.12      660.19      8.33 o 
  -1  -3   2      246.33      289.89      4.54 o 
   0  -3   2        4.59       11.76      1.17 o 
   1  -3   2      936.49      969.56     22.06 o 
   2  -3   2     1658.46     1648.29     14.32 o 
   3  -3   2      842.25      901.91      9.39 o 
   4  -3   2      871.21      873.41     17.03 o 
   5  -3   2       93.72       87.76      2.90 o 
   6  -3   2       52.95       56.23      3.66 o 
   7  -3   2      181.18      175.35      6.14 o 
   8  -3   2       13.90       15.55      4.13 o 
   9  -3   2      182.90      176.72      8.20 o 
  10  -3   2        1.92        3.05      4.56 o 
 -11  -2   2       83.69       89.26      7.30 o 
 -10  -2   2        0.63        7.03      3.20 o 
  -9  -2   2      449.25      455.44     10.81 o 
  -8  -2   2        3.79        6.21      2.45 o 
  -7  -2   2      290.82      289.35      7.54 o 
  -6  -2   2       57.09       56.22      3.34 o 
  -5  -2   2      111.92      104.80      3.52 o 
  -4  -2   2      348.02      281.23     10.65 o 
  -3  -2   2     1926.14     1715.79     11.18 o 
  -2  -2   2     2866.88     2929.05     17.18 o 
  -1  -2   2     1371.88     1334.28     14.02 o 
   0  -2   2     2199.61     2384.29     18.28 o 
   1  -2   2    10139.71    10233.33     48.50 o 
   2  -2   2     9613.76     9790.61     52.07 o 
   3  -2   2        8.60        6.19      0.70 o 
   4  -2   2     4392.58     4680.22     78.76 o 
   5  -2   2      355.96      397.16      7.98 o 
   6  -2   2      659.02      719.56     14.92 o 
   7  -2   2      310.91      294.43      5.39 o 
   8  -2   2      121.47      105.99      3.76 o 
   9  -2   2      120.24      109.71      4.24 o 
  10  -2   2       65.25       61.22      4.88 o 
  11  -2   2       10.42        8.37      3.87 o 
 -11  -1   2       61.70       62.78      7.27 o 
 -10  -1   2      119.61      108.66     10.71 o 
  -9  -1   2      105.43      121.98      6.21 o 
  -8  -1   2       40.84       50.61      6.12 o 
  -7  -1   2      277.79      282.34      6.90 o 
  -6  -1   2      117.44      109.05      3.79 o 
  -5  -1   2     1252.74     1312.24     11.39 o 
  -4  -1   2      121.44      149.74      4.65 o 
  -3  -1   2     6247.85     6476.91     71.50 o 
  -2  -1   2      921.98      962.00      8.96 o 
  -1  -1   2    12356.39    11653.57     37.70 o 
   0  -1   2     2068.72     2008.31     12.52 o 
   1  -1   2    27771.19    26691.47    532.35 o 
   3  -1   2     2304.52     2158.81      8.85 o 
   4  -1   2     1074.37     1033.09     11.47 o 
   5  -1   2     3256.36     3502.53     21.49 o 
   6  -1   2     1151.35     1165.33     17.03 o 
   7  -1   2       48.33       46.85      2.53 o 
   8  -1   2      466.72      504.49     10.79 o 
   9  -1   2        1.14        1.74      2.27 o 
  10  -1   2       93.77       86.62      5.59 o 
  11  -1   2       19.66       19.76      3.63 o 
  12  -1   2       60.94       65.17      9.23 o 
 -11   0   2       25.73       19.85      5.66 o 
 -10   0   2      123.33      120.76      7.57 o 
  -9   0   2       13.28       17.32      3.41 o 
  -8   0   2       86.87       87.84      4.29 o 
  -7   0   2       68.13       57.31     10.63 o 
  -6   0   2      954.10      994.19     20.12 o 
  -5   0   2      123.21      126.36      4.03 o 
  -4   0   2     1114.55     1241.55     13.96 o 
  -3   0   2     1623.39     1650.50     18.90 o 
  -2   0   2      151.82      148.42      5.35 o 
  -1   0   2     3529.26     3428.48     15.49 o 
   0   0   2     3830.43     3723.52     10.94 o 
   1   0   2      847.57      895.62     13.36 o 
   2   0   2     5256.00     5343.19     24.02 o 
   3   0   2        4.35        6.85      1.15 o 
   4   0   2       10.97       12.29      1.12 o 
   5   0   2     1591.33     1539.28     10.16 o 
   6   0   2      608.49      628.80     10.49 o 
   7   0   2      138.16      120.62      4.83 o 
   8   0   2      182.89      172.97      4.44 o 
   9   0   2      144.72      151.93      4.69 o 
  10   0   2       46.87       37.75      2.80 o 
  11   0   2       53.30       47.86      4.15 o 
  12   0   2       63.58       63.09     10.29 o 
  -9   1   2       61.47       70.24      6.58 o 
  -8   1   2       48.59       40.02      3.60 o 
  -7   1   2        1.88        2.02      1.70 o 
  -6   1   2      734.24      720.30     10.71 o 
  -5   1   2      215.59      214.06      7.83 o 
  -4   1   2     1244.00     1204.31      8.62 o 
  -3   1   2       54.66       58.43      2.14 o 
  -2   1   2     1405.68     1432.79     10.33 o 
  -1   1   2      442.34      397.83      9.12 o 
   0   1   2      787.34      787.65     14.81 o 
   1   1   2     1713.63     1740.46      5.02 o 
   2   1   2     1408.82     1385.12      7.12 o 
   3   1   2     2297.54     2084.35      8.83 o 
   4   1   2       79.44       63.14      1.97 o 
   5   1   2      693.36      674.06      8.07 o 
   6   1   2       31.82       30.27      3.84 o 
   7   1   2      518.19      472.96      9.59 o 
   8   1   2      173.17      180.67      9.30 o 
   9   1   2      246.70      275.15      8.18 o 
  10   1   2        2.68        5.56      3.09 o 
  11   1   2      167.44      195.46      8.93 o 
  12   1   2       43.25       31.49      4.04 o 
 -10   2   2        3.32        4.87      3.02 o 
  -9   2   2      128.61      144.54      9.22 o 
  -8   2   2       52.17       57.92      4.54 o 
  -7   2   2       87.68       83.23      3.80 o 
  -6   2   2      557.48      606.46     13.47 o 
  -5   2   2      771.77      817.65      7.60 o 
  -4   2   2       60.66       46.09      2.18 o 
  -3   2   2     1839.27     1827.56     24.36 o 
  -2   2   2        9.68        7.94      0.85 o 
  -1   2   2      391.28      367.20      4.75 o 
   0   2   2     5197.88     5040.49     43.09 o 
   1   2   2       46.54       51.48      1.93 o 
   2   2   2    17005.28    15845.03    258.11 o 
   3   2   2        7.52       14.24      1.12 o 
   4   2   2      203.20      169.23      3.00 o 
   5   2   2      211.96      203.25      4.62 o 
   6   2   2      125.46      126.72      4.26 o 
   7   2   2       31.16       23.25      2.12 o 
   8   2   2      402.58      385.19     14.10 o 
   9   2   2        0.86        4.40      2.12 o 
  10   2   2      116.39      110.87      5.21 o 
  11   2   2      108.53      114.51      7.98 o 
  12   2   2        1.46        2.60      2.64 o 
 -10   3   2       51.44       60.35      8.69 o 
  -9   3   2      116.50      113.41     11.73 o 
  -8   3   2        0.54        2.48      2.76 o 
  -7   3   2      548.25      582.59     32.14 o 
  -6   3   2      259.01      260.10      6.89 o 
  -5   3   2      877.57      947.27     19.23 o 
  -4   3   2       18.68       16.07      2.04 o 
  -3   3   2      164.70      142.84      4.55 o 
  -2   3   2      378.09      423.12      5.79 o 
  -1   3   2      184.81      155.18      3.29 o 
   0   3   2      514.44      460.21      8.92 o 
   2   3   2     1199.37     1190.31     11.67 o 
   4   3   2      381.64      307.59      4.23 o 
   5   3   2       55.34       55.30      2.32 o 
   6   3   2      275.59      256.67      5.90 o 
   7   3   2      233.44      196.91      5.05 o 
   8   3   2      308.43      295.99      7.28 o 
   9   3   2       26.58       21.20      2.51 o 
  10   3   2      150.21      152.39      5.63 o 
  11   3   2       15.10       14.46      1.82 o 
  12   3   2       50.71       49.71      4.56 o 
  13   3   2       42.26       34.98     11.95 o 
  -9   4   2        9.35        8.27      1.63 o 
  -8   4   2      120.44      117.24      8.52 o 
  -7   4   2      347.77      327.10     14.07 o 
  -6   4   2      127.13      119.38      4.65 o 
  -5   4   2      223.27      207.10     12.51 o 
  -4   4   2       56.00       56.60      3.03 o 
  -3   4   2      863.68      883.00      9.44 o 
  -2   4   2      636.97      681.92      8.09 o 
  -1   4   2       94.55       68.32      2.86 o 
   0   4   2      321.99      341.32      5.03 o 
   1   4   2      136.23      163.09      2.99 o 
   2   4   2       18.43       14.51      0.97 o 
   4   4   2        1.22        2.63      4.71 o 
   5   4   2     1415.86     1251.75     13.04 o 
   6   4   2      343.82      346.26      6.64 o 
   7   4   2       99.49       99.30      3.13 o 
   8   4   2      897.74      894.91     18.17 o 
   9   4   2      165.93      173.10      5.42 o 
  10   4   2      111.61      119.79      7.18 o 
  11   4   2       19.65       25.03      3.03 o 
  12   4   2       91.29       62.36     16.45 o 
  13   4   2        0.10       -0.01      2.17 o 
  -9   5   2        0.83        8.34      5.39 o 
  -8   5   2      138.70      148.55     13.73 o 
  -7   5   2        1.50        6.39      2.33 o 
  -6   5   2       57.55       53.21      4.37 o 
  -5   5   2      203.01      198.25     10.98 o 
  -4   5   2       68.96       68.63      4.31 o 
  -3   5   2      437.04      428.03     10.07 o 
  -2   5   2       23.94       13.41      2.43 o 
  -1   5   2        1.34        1.40      1.60 o 
   0   5   2      478.79      466.72      6.30 o 
   1   5   2      775.34      727.99      8.12 o 
   2   5   2      108.09       93.03      2.18 o 
   3   5   2     7386.59     7676.46     26.73 o 
   4   5   2       43.69       32.41      3.66 o 
   5   5   2      442.62      450.42     11.67 o 
   6   5   2       24.07       23.12      1.26 o 
   7   5   2     1636.75     1623.34     11.14 o 
   8   5   2      532.11      553.59      9.52 o 
   9   5   2      192.81      198.10      7.70 o 
  10   5   2       12.18       15.58      2.39 o 
  11   5   2       74.73       64.01      7.70 o 
  12   5   2       35.76       30.69      5.24 o 
  13   5   2       28.15       27.53      8.10 o 
  -7   6   2       56.31       56.14     14.61 o 
  -6   6   2        1.02        2.31      4.54 o 
  -5   6   2      260.26      255.04     10.28 o 
  -4   6   2       84.07       78.26      5.31 o 
  -3   6   2       33.69       31.88      3.83 o 
  -2   6   2      782.85      733.68     15.29 o 
  -1   6   2      165.98      173.04      4.84 o 
   0   6   2     2819.40     2978.96     20.62 o 
   1   6   2       40.41       36.57      2.14 o 
   2   6   2     2473.53     2622.65     17.58 o 
   3   6   2     1263.14     1350.49     11.91 o 
   4   6   2      121.37       88.92      5.52 o 
   5   6   2      355.16      325.64      8.64 o 
   6   6   2      654.98      716.01     14.16 o 
   7   6   2     1725.66     1854.11     44.25 o 
   8   6   2       19.21       14.13      3.75 o 
   9   6   2       13.48       15.48      4.33 o 
  10   6   2       15.98       22.20      6.23 o 
  11   6   2      152.52      153.89     10.38 o 
  12   6   2        1.20        5.64      2.48 o 
  13   6   2       33.86       31.59     12.85 o 
  -7   7   2      109.58       95.36     14.59 o 
  -6   7   2       16.25       14.57      3.62 o 
  -5   7   2      273.81      280.80     13.95 o 
  -4   7   2        2.97        5.66      1.98 o 
  -3   7   2      135.99      137.66      5.16 o 
  -2   7   2      506.64      507.74     12.81 o 
  -1   7   2      930.25      959.18     19.42 o 
   0   7   2      692.78      698.23      8.45 o 
   1   7   2      592.60      617.64     10.40 o 
   2   7   2       31.48       32.60      2.00 o 
   3   7   2        8.51       11.52      1.42 o 
   4   7   2        2.56       12.89      1.51 o 
   5   7   2       91.74       82.39      4.20 o 
   6   7   2      726.05      779.69     17.97 o 
   7   7   2       17.37       12.17     11.82 o 
   8   7   2        7.36        7.70      2.90 o 
   9   7   2      103.18      102.17      7.55 o 
  10   7   2      255.15      270.42     15.03 o 
  11   7   2       64.06       71.94      6.68 o 
  12   7   2       83.13       68.40     12.35 o 
  13   7   2        2.93        6.74      3.83 o 
  -6   8   2       19.82       11.83      5.74 o 
  -5   8   2       91.87       87.70      7.75 o 
  -4   8   2       10.48       11.47      1.56 o 
  -3   8   2      234.00      245.21      9.14 o 
  -2   8   2       18.91       14.52      2.43 o 
  -1   8   2     1056.16     1121.52     20.23 o 
   0   8   2       25.12       25.55      3.04 o 
   1   8   2     1004.03     1047.29     20.94 o 
   2   8   2       55.12       56.27      2.58 o 
   3   8   2      155.31      164.72      5.54 o 
   4   8   2      156.04      127.44      4.87 o 
   5   8   2      161.65      152.55      8.66 o 
   6   8   2      119.11      123.21      5.40 o 
   7   8   2      205.92      214.90      7.19 o 
   8   8   2        2.93       -0.03      3.95 o 
   9   8   2      727.74      796.06     26.78 o 
  10   8   2      184.41      195.59     11.03 o 
  11   8   2       79.29       71.75      9.35 o 
  12   8   2       91.07       84.03      9.80 o 
  13   8   2       12.10        9.37      3.99 o 
  -5   9   2       37.03       27.48      7.61 o 
  -4   9   2       87.85       82.28      7.45 o 
  -3   9   2      113.04      111.90     11.20 o 
  -2   9   2      259.76      253.93      9.64 o 
  -1   9   2       47.21       46.13      3.97 o 
   0   9   2      520.09      540.26     11.69 o 
   1   9   2      181.61      174.73      4.75 o 
   2   9   2      149.35      140.35      6.40 o 
   3   9   2      754.64      803.72     11.73 o 
   4   9   2       44.49       48.41      3.49 o 
   5   9   2      418.29      398.48     16.33 o 
   6   9   2        2.92        2.04      2.86 o 
   7   9   2      380.18      419.54     33.68 o 
   8   9   2       87.60       64.95      5.62 o 
   9   9   2      267.10      266.46     34.28 o 
  10   9   2       67.53       68.95      8.01 o 
  11   9   2       67.43       65.83      6.69 o 
  12   9   2        4.79        7.31      3.17 o 
  -4  10   2       67.91       67.86      7.64 o 
  -3  10   2       11.61        7.02      3.40 o 
  -2  10   2       65.69       73.54      5.02 o 
  -1  10   2       44.38       40.16      5.86 o 
   0  10   2       40.21       28.25      2.98 o 
   1  10   2       11.91       10.25      1.84 o 
   2  10   2       36.98       34.80      2.63 o 
   3  10   2       18.45       19.52      3.23 o 
   4  10   2      231.07      220.50     12.53 o 
   5  10   2        3.65        0.80      4.32 o 
   6  10   2       78.16       76.36      8.92 o 
   7  10   2       96.19       92.79     17.22 o 
   8  10   2        8.10       10.96      3.73 o 
   9  10   2        3.21        4.98      2.44 o 
  10  10   2        2.48        0.85      2.65 o 
  11  10   2       31.00       31.31     13.15 o 
  12  10   2        4.86        6.55      2.82 o 
  -3  11   2       39.22       43.02      5.36 o 
  -2  11   2       13.60       21.72      4.52 o 
  -1  11   2        3.39        8.86      3.96 o 
   0  11   2       62.62       49.90      7.30 o 
   1  11   2       48.09       57.28      4.51 o 
   2  11   2      125.40      119.22      4.77 o 
   3  11   2        2.01        2.08      1.68 o 
   4  11   2       84.21      114.32      7.78 o 
   5  11   2       32.33       29.03      3.92 o 
   6  11   2      102.31      104.97      8.47 o 
   7  11   2       19.09        9.23      3.99 o 
   8  11   2       44.82       42.61      4.63 o 
   9  11   2       36.47       29.51      4.64 o 
  10  11   2       49.15       57.09      6.26 o 
  11  11   2       67.82       62.15      8.90 o 
  -2  12   2        1.33        2.11      3.16 o 
  -1  12   2       41.89       51.98      8.94 o 
   0  12   2       63.74       45.68      4.76 o 
   1  12   2      232.27      230.09     16.28 o 
   2  12   2      132.52      125.66      8.43 o 
   3  12   2       32.34       37.40      4.10 o 
   4  12   2       46.35       55.79      7.08 o 
   5  12   2      190.91      188.20      8.61 o 
   6  12   2      135.81      142.85     10.34 o 
   7  12   2       13.80       10.73      3.40 o 
   8  12   2       75.35       80.97      7.99 o 
   9  12   2        0.68        2.57      3.30 o 
  10  12   2       58.66       50.65      7.18 o 
  11  12   2        0.92        2.34      3.75 o 
   0  13   2       36.76       34.09      7.85 o 
   1  13   2      217.02      214.93    217.40 o 
   2  13   2       52.79       56.54      9.94 o 
   3  13   2       86.30       89.11      8.26 o 
   4  13   2        1.91        1.59      2.80 o 
   5  13   2      269.47      281.31     27.27 o 
   6  13   2       23.16       23.10      4.21 o 
   7  13   2       42.47       48.32      6.81 o 
   8  13   2       23.00       26.02      4.88 o 
   9  13   2       14.33       10.94      3.59 o 
   3  14   2       22.80       11.81      5.33 o 
   4  14   2       39.82       44.38      8.31 o 
   5  14   2       45.92       35.85      4.96 o 
   6  14   2        0.36        2.48      3.25 o 
   7  14   2        7.80        1.84      4.36 o 
  -5 -12   3       17.39       20.82      5.58 o 
  -4 -12   3        7.17       13.97      7.26 o 
  -3 -12   3       15.69       10.78      5.63 o 
  -2 -12   3       37.37       32.17      9.12 o 
  -1 -12   3        1.90        4.14      5.42 o 
  -7 -11   3       14.03       19.63      4.59 o 
  -6 -11   3       47.84       35.79      7.00 o 
  -5 -11   3        1.32        0.49      3.40 o 
  -4 -11   3        5.89        8.19      3.54 o 
  -3 -11   3       63.23       71.64     11.07 o 
  -2 -11   3       16.63       15.35      3.23 o 
  -1 -11   3       18.89       10.78      3.48 o 
   0 -11   3       40.57       50.32      7.37 o 
   1 -11   3       26.15       21.13      6.23 o 
   2 -11   3       38.26       33.33      4.92 o 
  -8 -10   3       11.40        9.76      4.02 o 
  -7 -10   3       34.37       49.19      9.01 o 
  -6 -10   3        4.83        4.25      2.96 o 
  -5 -10   3        1.49        3.84      3.17 o 
  -4 -10   3      259.40      245.19      8.89 o 
  -3 -10   3      116.30      107.71      6.45 o 
  -2 -10   3       33.47       32.87      3.92 o 
  -1 -10   3       78.11       82.73      8.12 o 
   0 -10   3        2.74        0.89      1.81 o 
   1 -10   3      167.27      157.16     11.74 o 
   2 -10   3        0.80        2.63      6.12 o 
   3 -10   3       68.70       78.24     10.83 o 
   4 -10   3        0.41        5.20      3.07 o 
  -9  -9   3       28.89       28.05     10.25 o 
  -8  -9   3       44.64       47.64      5.07 o 
  -7  -9   3        1.40        1.09      2.98 o 
  -6  -9   3       21.62       30.92      4.17 o 
  -5  -9   3       98.93       89.73      6.88 o 
  -4  -9   3      452.53      480.20     12.28 o 
  -3  -9   3        0.29        1.42      1.00 o 
  -2  -9   3      249.89      262.36     10.21 o 
  -1  -9   3        0.38        5.19      1.91 o 
   0  -9   3      109.79      102.45      7.54 o 
   1  -9   3      104.87      124.73      7.86 o 
   2  -9   3       21.37       21.61      4.13 o 
   3  -9   3       74.41       72.39      7.27 o 
   4  -9   3       35.88       41.38     11.97 o 
   5  -9   3       23.40       24.32      9.06 o 
 -10  -8   3        1.25       -0.05      4.66 o 
  -9  -8   3       79.37       66.27     11.72 o 
  -8  -8   3       58.57       55.68      4.73 o 
  -7  -8   3      103.35      106.54      5.66 o 
  -6  -8   3      176.56      159.75      7.62 o 
  -5  -8   3      149.76      143.07      9.28 o 
  -4  -8   3      362.96      424.07     17.70 o 
  -3  -8   3       80.45       93.73      5.12 o 
  -2  -8   3      202.09      202.92      6.46 o 
  -1  -8   3      104.75       97.54      4.45 o 
   0  -8   3      241.84      240.38      8.37 o 
   1  -8   3       25.88       27.62      5.12 o 
   2  -8   3      434.60      460.46     18.80 o 
   3  -8   3       66.98       66.13      5.53 o 
   4  -8   3      269.44      272.16     10.31 o 
   5  -8   3       19.75       27.58      4.86 o 
   6  -8   3       16.91       23.58      7.08 o 
 -10  -7   3        6.44       10.97     12.56 o 
  -9  -7   3       50.11       52.12      8.99 o 
  -8  -7   3        2.85       -0.27      2.71 o 
  -7  -7   3      452.67      494.69     16.82 o 
  -6  -7   3        2.53        7.23      2.31 o 
  -5  -7   3      531.89      546.39     11.30 o 
  -4  -7   3        1.71        3.36      1.66 o 
  -3  -7   3      183.03      180.49      6.04 o 
  -2  -7   3      263.07      276.84      6.40 o 
  -1  -7   3      151.96      150.22      4.22 o 
   0  -7   3      143.30      142.88      4.45 o 
   1  -7   3      164.11      165.11     11.72 o 
   2  -7   3      214.47      231.20      9.73 o 
   3  -7   3      165.69      161.92      7.92 o 
   4  -7   3      119.18      120.26      6.53 o 
   5  -7   3       41.55       39.48      6.62 o 
   6  -7   3       21.19       23.59      6.61 o 
   7  -7   3        0.31        4.61      5.96 o 
 -11  -6   3        1.45        2.87      6.15 o 
  -9  -6   3        6.66        2.19      2.69 o 
  -8  -6   3      117.45      111.48      5.16 o 
  -7  -6   3      141.79      135.06      5.67 o 
  -6  -6   3      492.02      504.01     11.02 o 
  -5  -6   3       31.58       36.26      2.88 o 
  -4  -6   3      143.46      133.30      5.81 o 
  -3  -6   3      505.95      522.24     12.00 o 
  -2  -6   3      163.65      135.09      7.91 o 
  -1  -6   3     1141.54     1233.67     24.49 o 
   0  -6   3        3.92        2.62      2.14 o 
   1  -6   3      156.00      154.03      8.23 o 
   2  -6   3        4.38       -0.11      2.95 o 
   3  -6   3       38.28       54.88      4.61 o 
   4  -6   3        2.16        8.10      3.50 o 
   5  -6   3       32.92       39.10      4.77 o 
   6  -6   3       31.13       32.98      4.47 o 
   7  -6   3       19.63       21.72      5.97 o 
   8  -6   3       26.57       28.29      8.58 o 
 -11  -5   3        9.68       16.11      7.42 o 
 -10  -5   3       57.72       54.72      8.75 o 
  -9  -5   3       13.47        9.12      4.06 o 
  -8  -5   3      344.97      345.55     11.48 o 
  -7  -5   3        6.47        5.54      5.52 o 
  -6  -5   3      338.21      355.18     14.00 o 
  -5  -5   3       13.36       11.61      2.32 o 
  -4  -5   3      131.15      144.14      8.43 o 
  -3  -5   3       86.45       77.82      3.96 o 
  -2  -5   3      338.32      331.50      7.48 o 
  -1  -5   3      385.50      339.97      6.95 o 
   0  -5   3      127.98      105.13      4.70 o 
   1  -5   3      190.01      192.12      5.04 o 
   2  -5   3       34.11       39.81      2.25 o 
   3  -5   3      149.65      154.12      6.86 o 
   4  -5   3        8.38        8.17      3.10 o 
   5  -5   3      159.78      152.50      7.08 o 
   6  -5   3       30.24       32.36      8.10 o 
   7  -5   3      338.81      343.06     27.43 o 
   8  -5   3        1.68       -2.29      3.34 o 
   9  -5   3       74.25       66.01      8.02 o 
 -11  -4   3       12.73        3.22      6.01 o 
 -10  -4   3       63.05       53.49      4.97 o 
  -9  -4   3      131.18      121.92      6.23 o 
  -8  -4   3      337.89      326.80     10.31 o 
  -7  -4   3        0.90        1.88      1.73 o 
  -6  -4   3      138.26      127.61      9.33 o 
  -5  -4   3       16.44       15.16      2.19 o 
  -4  -4   3       43.44       39.18      3.13 o 
  -3  -4   3       92.10       99.22      3.77 o 
  -2  -4   3      572.44      536.23     10.34 o 
  -1  -4   3     1207.70     1308.83      9.93 o 
   0  -4   3      580.69      551.30      7.02 o 
   1  -4   3      731.32      862.27     11.70 o 
   2  -4   3      920.73      968.85     16.87 o 
   3  -4   3      331.40      319.95      9.01 o 
   4  -4   3       29.87       33.10      5.86 o 
   5  -4   3      301.88      299.52     11.45 o 
   6  -4   3      106.08      108.82      9.07 o 
   7  -4   3      528.68      556.17     19.60 o 
   8  -4   3      149.77      142.24     12.44 o 
   9  -4   3      139.05      131.48     21.38 o 
  10  -4   3        0.23        4.32      3.47 o 
 -11  -3   3       64.35       44.92      7.96 o 
 -10  -3   3        7.28        9.27      3.74 o 
  -9  -3   3      351.98      363.29     20.62 o 
  -8  -3   3       96.54       80.08      6.71 o 
  -7  -3   3       58.96       64.36      3.67 o 
  -6  -3   3       30.62       34.73      4.48 o 
  -5  -3   3      243.08      240.27      6.24 o 
  -4  -3   3       54.41       50.85      4.03 o 
  -3  -3   3     1679.98     1732.44     12.35 o 
  -2  -3   3     4001.50     4294.26     27.23 o 
  -1  -3   3     1036.98     1141.53      8.37 o 
   0  -3   3     4452.15     4464.55     21.01 o 
   1  -3   3      872.87      853.04      8.91 o 
   2  -3   3     2915.87     3135.55     22.25 o 
   3  -3   3       17.98        8.50      2.72 o 
   4  -3   3      299.58      305.88     10.86 o 
   5  -3   3       31.04       33.96      8.96 o 
   6  -3   3      277.76      269.19     18.21 o 
   7  -3   3       16.09       16.21     10.63 o 
   8  -3   3      330.00      338.63     13.25 o 
   9  -3   3        0.26        0.29      2.99 o 
  10  -3   3       77.41       82.68      7.89 o 
  11  -3   3       34.56       29.02      9.63 o 
 -11  -2   3       28.81       20.81      7.65 o 
 -10  -2   3      102.41      119.75     10.40 o 
  -9  -2   3       92.62       80.97      8.41 o 
  -8  -2   3      121.76      118.79      6.57 o 
  -7  -2   3      137.30      132.20      5.86 o 
  -6  -2   3      124.98      113.62      4.78 o 
  -5  -2   3      350.69      358.23     10.00 o 
  -4  -2   3       95.75       76.97      2.59 o 
  -3  -2   3     3474.61     3630.89     20.46 o 
  -2  -2   3        7.56       22.23      1.93 o 
  -1  -2   3     4632.61     4799.55     18.53 o 
   0  -2   3     2606.98     2933.10     12.91 o 
   1  -2   3     1539.99     1347.67     10.48 o 
   2  -2   3     1580.84     1588.38     12.26 o 
   4  -2   3      637.33      586.51     12.05 o 
   5  -2   3      167.81      171.94      4.40 o 
   6  -2   3      114.02      104.66      5.95 o 
   7  -2   3       76.86       75.52      5.85 o 
   8  -2   3      187.02      218.52     20.12 o 
   9  -2   3      104.43      101.84      5.64 o 
  10  -2   3      101.26      101.57      7.32 o 
  11  -2   3        0.35       -0.20      3.07 o 
 -11  -1   3       11.95        7.36      5.51 o 
 -10  -1   3       59.76       59.88      5.56 o 
  -9  -1   3       24.86       30.33      4.68 o 
  -8  -1   3      334.36      310.67     12.49 o 
  -7  -1   3        0.39        1.38      3.28 o 
  -6  -1   3      379.43      351.91      9.86 o 
  -5  -1   3      310.59      327.10      7.93 o 
  -4  -1   3       20.33       23.64      2.18 o 
  -3  -1   3     4689.41     4871.24     34.82 o 
  -2  -1   3     1499.99     1435.92      9.07 o 
  -1  -1   3       79.03       75.34      1.94 o 
   0  -1   3      259.78      295.44      4.32 o 
   1  -1   3       30.38       44.11      1.38 o 
   2  -1   3      191.63      181.91      5.46 o 
   3  -1   3     4044.72     4097.11     28.97 o 
   4  -1   3      355.85      335.85      4.33 o 
   5  -1   3     1209.86     1234.61      9.68 o 
   6  -1   3        0.05       -2.06      2.62 o 
   7  -1   3     1098.64     1131.36     17.78 o 
   8  -1   3       92.32      101.01      4.42 o 
   9  -1   3      188.09      197.08      6.20 o 
  10  -1   3       29.11       29.57      9.21 o 
  11  -1   3       13.24       16.13      4.01 o 
  12  -1   3        0.56        0.62      3.26 o 
 -10   0   3        8.28        5.79      3.13 o 
  -9   0   3      117.08      112.10     13.47 o 
  -8   0   3       84.28       87.97     10.07 o 
  -7   0   3      224.25      232.05      8.64 o 
  -6   0   3      247.81      242.33      8.16 o 
  -5   0   3      425.15      389.88     12.38 o 
  -4   0   3     2403.82     2545.30     17.26 o 
  -3   0   3       72.71       74.39      2.61 o 
  -2   0   3     7183.10     7144.88     41.64 o 
  -1   0   3      298.15      285.52      5.46 o 
   0   0   3      117.38      105.53      1.87 o 
   1   0   3        2.44        4.44      4.03 o 
   2   0   3       41.11       47.75      2.24 o 
   3   0   3        4.35        3.49      1.18 o 
   4   0   3      482.12      543.67      8.13 o 
   5   0   3       96.38       82.37      3.01 o 
   6   0   3     1291.68     1362.74     11.11 o 
   7   0   3      395.76      383.88     10.44 o 
   8   0   3      189.11      174.49      4.22 o 
   9   0   3        3.44        4.34      1.99 o 
  10   0   3        2.80        2.41      2.19 o 
  11   0   3       13.95       15.40      3.25 o 
  12   0   3       15.88        8.26      2.95 o 
 -10   1   3        5.14        6.22      3.14 o 
  -9   1   3       63.77       55.95      5.01 o 
  -8   1   3        0.16        0.61      3.12 o 
  -7   1   3      240.90      262.88      9.22 o 
  -6   1   3       49.06       52.22      4.76 o 
  -5   1   3     1361.67     1408.50     27.17 o 
  -4   1   3        6.01        6.25      1.19 o 
  -3   1   3     1807.35     1854.32     15.48 o 
  -2   1   3       37.90       30.75      1.73 o 
   0   1   3      147.12      121.70      1.53 o 
   1   1   3        5.42       11.54      0.98 o 
   2   1   3       30.09       24.39      2.30 o 
   3   1   3     1074.01     1060.91      6.64 o 
   4   1   3      178.68      180.74      3.22 o 
   5   1   3        0.23        2.13      1.30 o 
   6   1   3      419.86      403.36      6.27 o 
   7   1   3      113.10      101.98      5.17 o 
   8   1   3       19.41       19.88      2.46 o 
   9   1   3       16.87       19.52      2.79 o 
  10   1   3        2.99        2.22      2.09 o 
  11   1   3      146.92      142.29      5.16 o 
  12   1   3       49.66       50.95      6.09 o 
 -10   2   3       31.45       32.85      5.19 o 
  -9   2   3       10.15        4.01      5.63 o 
  -8   2   3        0.62        7.42      5.04 o 
  -7   2   3      479.66      512.27     18.82 o 
  -6   2   3      144.23      132.08      4.01 o 
  -5   2   3      157.15      169.38      5.08 o 
  -4   2   3       71.62       78.27      2.58 o 
  -3   2   3       73.10       52.06      2.19 o 
  -2   2   3      379.11      415.36      7.65 o 
  -1   2   3      199.15      181.98      2.78 o 
   0   2   3      911.30      855.40     17.87 o 
   1   2   3      126.35      123.04      1.98 o 
   2   2   3     1403.97     1379.44      9.56 o 
   3   2   3     1019.24      967.48      5.67 o 
   4   2   3      254.67      215.76      4.20 o 
   5   2   3      539.43      501.72      9.49 o 
   6   2   3      156.68      130.72      4.24 o 
   7   2   3      122.49      119.96      3.76 o 
   8   2   3      700.15      714.39     15.03 o 
   9   2   3       30.07       22.76      5.18 o 
  10   2   3      322.25      366.22     12.33 o 
  11   2   3       64.86       63.73      4.83 o 
  12   2   3      190.31      184.39     12.79 o 
  13   2   3       12.25        8.18      5.90 o 
  -9   3   3        0.63        0.34      2.99 o 
  -8   3   3       21.92       28.85      4.63 o 
  -7   3   3      378.01      403.34     15.70 o 
  -6   3   3      106.55       92.67      5.39 o 
  -5   3   3        0.65        6.39      1.96 o 
  -4   3   3      213.71      219.81      6.47 o 
  -3   3   3      720.20      714.08     11.10 o 
  -2   3   3      165.19      133.80      3.90 o 
  -1   3   3      173.76      150.98      2.99 o 
   0   3   3       47.34       55.72      2.53 o 
   1   3   3     1103.54     1088.58      7.10 o 
   2   3   3     1116.16     1121.37      6.41 o 
   3   3   3     2370.33     2275.84     19.11 o 
   4   3   3      707.04      705.28     12.86 o 
   5   3   3       47.96       73.09      2.62 o 
   6   3   3        6.68       10.37      2.42 o 
   7   3   3      596.02      616.69      9.93 o 
   8   3   3      216.05      209.36      6.75 o 
   9   3   3      583.77      585.28     12.09 o 
  10   3   3       70.03       64.21      4.39 o 
  11   3   3       93.72       89.46      5.47 o 
  12   3   3      130.54      141.01      9.10 o 
  13   3   3        9.73        6.84      3.71 o 
  -9   4   3       12.58       10.48      3.44 o 
  -8   4   3       87.19       90.06      8.53 o 
  -7   4   3       10.66        5.81      1.45 o 
  -6   4   3       31.47       39.40      5.87 o 
  -5   4   3      152.29      142.54      9.92 o 
  -4   4   3     1252.05     1317.72     17.09 o 
  -3   4   3        8.78        5.18      2.12 o 
  -2   4   3      723.70      652.24     10.79 o 
  -1   4   3      456.35      533.34      9.12 o 
   0   4   3      615.43      603.93      7.70 o 
   1   4   3     4317.85     4530.18     18.41 o 
   2   4   3     3660.73     3562.92     29.07 o 
   3   4   3     5056.72     5061.95     21.85 o 
   4   4   3     1919.50     2073.13     14.57 o 
   5   4   3       97.75       77.34      2.58 o 
   6   4   3       43.21       44.97      3.49 o 
   7   4   3      598.08      642.63     10.86 o 
   8   4   3      195.75      185.11     11.57 o 
   9   4   3      459.60      469.21     10.83 o 
  10   4   3       76.00       67.97      3.66 o 
  11   4   3      272.41      302.88     10.31 o 
  12   4   3        1.18       -1.65      2.47 o 
  13   4   3       97.15       72.17      9.17 o 
  -8   5   3       22.71       23.53      5.01 o 
  -7   5   3      325.25      339.88     17.03 o 
  -6   5   3       13.31       20.45      4.83 o 
  -5   5   3      727.07      737.44     14.73 o 
  -4   5   3      309.12      337.71      9.53 o 
  -3   5   3      166.52      169.06      8.90 o 
  -2   5   3      314.79      300.98      7.47 o 
  -1   5   3      481.09      506.85      8.46 o 
   0   5   3     1156.99     1120.82     11.26 o 
   1   5   3        1.91        3.35      1.42 o 
   2   5   3     4927.55     4963.42     21.91 o 
   3   5   3      742.60      711.06      8.80 o 
   4   5   3     2619.00     2851.97     19.37 o 
   5   5   3        2.28       10.23      2.41 o 
   6   5   3      731.03      731.33     14.45 o 
   7   5   3      507.47      522.01      9.97 o 
   8   5   3      759.59      784.11     16.59 o 
   9   5   3      669.63      707.65     15.09 o 
  10   5   3       75.34       63.60      4.61 o 
  11   5   3      178.74      167.17     18.89 o 
  12   5   3       79.02       70.79      6.40 o 
  13   5   3       75.73       62.87      9.64 o 
  -7   6   3      258.58      233.79     20.86 o 
  -6   6   3       44.51       50.01      9.15 o 
  -5   6   3      130.57      125.43      5.56 o 
  -4   6   3        6.27        7.68      2.23 o 
  -3   6   3      308.01      337.06      8.02 o 
  -2   6   3      786.04      810.93     16.81 o 
  -1   6   3      919.50      922.97      8.28 o 
   0   6   3      527.31      534.87      9.87 o 
   1   6   3      439.08      436.60      7.61 o 
   2   6   3      321.73      284.44      6.37 o 
   3   6   3      485.21      457.02      5.82 o 
   4   6   3      221.21      214.52      4.62 o 
   5   6   3      180.84      167.85      7.91 o 
   6   6   3     1162.10     1139.00     38.75 o 
   7   6   3       16.99       17.81      3.51 o 
   8   6   3     1626.08     1748.70     42.35 o 
   9   6   3      353.27      380.39     11.18 o 
  10   6   3      230.54      253.72     30.46 o 
  11   6   3       23.94       26.49      3.75 o 
  12   6   3      132.64      139.05     10.10 o 
  13   6   3       26.21       13.38      4.44 o 
  -7   7   3       45.32       53.53     10.26 o 
  -6   7   3      106.31      107.14     20.09 o 
  -5   7   3        7.19        7.67      3.41 o 
  -4   7   3      146.47      142.24     10.15 o 
  -3   7   3      700.06      730.07     24.78 o 
  -2   7   3        7.94        6.49      2.27 o 
  -1   7   3     1420.04     1396.51     27.80 o 
   0   7   3      203.48      171.84      5.51 o 
   1   7   3     1056.89     1124.79     12.14 o 
   2   7   3       25.32       41.06      2.22 o 
   3   7   3      523.45      453.82      7.69 o 
   4   7   3        1.87        2.31      1.65 o 
   5   7   3      449.85      441.03     13.66 o 
   6   7   3       91.22      101.48      6.15 o 
   7   7   3      710.41      769.39     20.12 o 
   8   7   3      283.24      288.91     12.35 o 
   9   7   3       77.39       60.05      6.29 o 
  10   7   3       41.92       48.34      7.27 o 
  11   7   3       62.10       65.11      8.48 o 
  12   7   3       78.28       92.77      8.23 o 
  13   7   3        1.85        2.19      3.68 o 
  -6   8   3       90.70       92.90     14.13 o 
  -5   8   3       25.45       25.08      4.97 o 
  -4   8   3      156.15      154.29     11.27 o 
  -3   8   3       11.01        9.71      2.31 o 
  -2   8   3      272.13      273.20      9.07 o 
  -1   8   3       86.21       79.60      4.01 o 
   0   8   3      631.97      600.44     10.15 o 
   1   8   3      312.83      345.47      8.37 o 
   2   8   3      137.51      145.29      4.64 o 
   3   8   3       46.75       43.15      2.15 o 
   4   8   3        7.27        6.12      1.19 o 
   5   8   3       93.16       96.22      6.82 o 
   6   8   3        2.32        1.90      3.87 o 
   7   8   3      730.66      833.46     61.95 o 
   8   8   3       72.64       62.99      5.85 o 
   9   8   3      242.88      230.19     16.53 o 
  10   8   3        3.98       -0.01      2.25 o 
  11   8   3       58.55       62.95      6.60 o 
  12   8   3       45.99       41.89      5.42 o 
  13   8   3        4.95        3.55      6.44 o 
  -5   9   3        3.03        9.75      4.66 o 
  -4   9   3       11.78       11.36      2.95 o 
  -3   9   3        8.00        6.88      2.49 o 
  -2   9   3      127.12      128.95      4.77 o 
  -1   9   3        0.19        2.41      2.58 o 
   0   9   3      226.74      227.71      8.10 o 
   1   9   3       66.54       57.03      4.81 o 
   2   9   3      267.02      278.61      5.36 o 
   3   9   3      126.83      128.45      3.70 o 
   4   9   3       84.33       95.75      3.08 o 
   5   9   3      296.37      261.58     10.28 o 
   6   9   3      310.93      293.99     11.72 o 
   7   9   3      268.89      284.75     10.55 o 
   8   9   3      639.27      696.78     26.05 o 
   9   9   3       73.03       82.80     10.62 o 
  10   9   3       36.66       42.46      5.13 o 
  11   9   3      114.46      114.03      9.48 o 
  12   9   3        0.91        7.10      3.47 o 
  13   9   3       83.57       74.37      8.01 o 
  -4  10   3        2.25        0.41      4.25 o 
  -3  10   3      121.42      115.62     11.18 o 
  -2  10   3       44.34       48.26      7.29 o 
  -1  10   3       36.61       35.27      3.67 o 
   0  10   3        1.19        0.14      2.61 o 
   1  10   3      104.57      101.70      4.37 o 
   2  10   3      275.13      285.63      7.39 o 
   3  10   3      151.89      147.75      5.08 o 
   4  10   3      225.42      233.33      8.33 o 
   5  10   3       27.51       32.30      3.68 o 
   6  10   3      166.41      179.56     12.17 o 
   7  10   3       29.69       25.09      4.39 o 
   8  10   3       92.77       99.53      5.66 o 
   9  10   3        6.73       12.88      4.16 o 
  10  10   3       34.11       40.81      4.75 o 
  11  10   3       24.26       21.68      5.89 o 
  12  10   3       56.74       49.65      7.88 o 
  -3  11   3      172.73      169.61     14.43 o 
  -2  11   3        8.14        7.93      3.51 o 
  -1  11   3       32.44       32.22      6.16 o 
   0  11   3       75.19       61.85      4.54 o 
   1  11   3      166.11      159.13      8.42 o 
   2  11   3       22.41       18.17      2.70 o 
   3  11   3      141.78      133.38      4.36 o 
   4  11   3        0.25        6.16      3.28 o 
   5  11   3       57.24       48.53      5.22 o 
   6  11   3       23.15       24.23      4.67 o 
   7  11   3       16.19       24.18      6.53 o 
   8  11   3       68.70       66.80      6.51 o 
   9  11   3        0.19        1.85      4.40 o 
  10  11   3       91.18       81.46      9.87 o 
  11  11   3        4.88       -0.54      4.58 o 
  12  11   3       37.78       47.50     16.90 o 
  -2  12   3       50.19       46.46      7.31 o 
  -1  12   3       13.29       13.15      6.95 o 
   0  12   3       62.77       63.44      4.49 o 
   1  12   3       83.98       90.79      5.27 o 
   2  12   3       10.77        9.01      2.55 o 
   3  12   3       59.70       55.85      6.65 o 
   4  12   3        2.03       -1.28      2.74 o 
   5  12   3      155.77      156.80     11.70 o 
   6  12   3        2.33        6.64      3.67 o 
   7  12   3      164.92      166.03      7.93 o 
   8  12   3       22.42       27.00      9.91 o 
   9  12   3       76.81       76.81      7.56 o 
  10  12   3       85.82       89.16      8.84 o 
  11  12   3        5.29        9.24      3.07 o 
   0  13   3       18.75        9.48      4.25 o 
   1  13   3       27.65       10.80     11.97 o 
   2  13   3        4.90        2.21      2.89 o 
   3  13   3       56.49       51.45      7.12 o 
   4  13   3       69.87       66.83      6.93 o 
   5  13   3       59.61       55.91      6.33 o 
   6  13   3       68.15       74.80      7.24 o 
   7  13   3       44.80       39.19      6.77 o 
   8  13   3        4.19        1.98      3.21 o 
   9  13   3       58.27       52.29      6.89 o 
  10  13   3        5.37        4.62      3.02 o 
   3  14   3        1.04       12.67      6.69 o 
   4  14   3       45.13       50.25      6.22 o 
   5  14   3        2.60        3.80      3.07 o 
   6  14   3       48.17       54.67      7.00 o 
   7  14   3        0.17        1.77      3.63 o 
   8  14   3       55.84       58.38      7.61 o 
  -6 -11   4       80.42       89.14     11.29 o 
  -5 -11   4      103.78       86.32     10.61 o 
  -4 -11   4        2.12       -4.79      4.93 o 
  -3 -11   4       36.92       37.85      8.23 o 
  -2 -11   4       39.18       36.93     10.02 o 
  -1 -11   4       62.62       56.87      8.84 o 
   0 -11   4        1.03        0.44      2.85 o 
   1 -11   4        0.37       -3.22      3.22 o 
  -7 -10   4        0.05        1.71      3.21 o 
  -6 -10   4       64.62       67.05     15.81 o 
  -5 -10   4       34.44       20.02      6.66 o 
  -4 -10   4       27.53       26.74      6.34 o 
  -3 -10   4       33.99       29.78      8.98 o 
  -2 -10   4      102.03      105.49     10.96 o 
  -1 -10   4       32.20       29.02      5.16 o 
   0 -10   4        1.50        7.21      2.64 o 
   1 -10   4        8.70        8.77      2.63 o 
   2 -10   4       37.63       35.85     10.18 o 
   3 -10   4       18.23       24.60      4.05 o 
  -8  -9   4        4.26        5.77      2.92 o 
  -7  -9   4       26.06       21.41      6.38 o 
  -6  -9   4       67.89       67.50      6.72 o 
  -5  -9   4       45.00       45.65      8.36 o 
  -4  -9   4       17.79       18.13      3.16 o 
  -3  -9   4      200.12      199.87     15.48 o 
  -2  -9   4       48.50       47.98      5.01 o 
  -1  -9   4       15.65        8.41      2.79 o 
   0  -9   4        6.32       11.34      2.43 o 
   1  -9   4       30.75       31.02      5.40 o 
   2  -9   4      201.76      223.80     14.37 o 
   3  -9   4        0.05        2.22      4.13 o 
   4  -9   4      123.50      120.34     11.40 o 
   5  -9   4       18.45       19.08      4.09 o 
  -9  -8   4       30.04       18.71      5.85 o 
  -8  -8   4        4.53        5.64      3.13 o 
  -7  -8   4      105.94      110.10      7.29 o 
  -6  -8   4        2.13        1.57      2.37 o 
  -5  -8   4      137.66      140.01      7.27 o 
  -4  -8   4        0.10        3.72      2.11 o 
  -3  -8   4      198.54      211.64      7.69 o 
  -2  -8   4        0.16        0.34      2.01 o 
  -1  -8   4      106.26      113.52      5.02 o 
   0  -8   4       13.17       20.22      3.60 o 
   1  -8   4       10.45       22.77      7.24 o 
   2  -8   4      278.07      281.38     44.89 o 
   3  -8   4       39.26       43.01      9.34 o 
   4  -8   4       70.95       73.33      8.14 o 
   5  -8   4        2.92        4.57      3.41 o 
   6  -8   4        3.11        0.42     10.38 o 
  -9  -7   4       15.34       18.90      6.44 o 
  -8  -7   4       92.87       68.13      7.50 o 
  -7  -7   4       64.51       55.06      4.18 o 
  -6  -7   4      110.15       94.73      4.94 o 
  -5  -7   4      113.03      114.73      6.06 o 
  -4  -7   4        1.24        5.61      5.15 o 
  -3  -7   4      163.90      163.11      9.22 o 
  -2  -7   4       90.98      108.33      6.45 o 
  -1  -7   4      198.41      187.79      9.76 o 
   0  -7   4       12.48        9.74      2.30 o 
   1  -7   4      275.29      312.74     18.22 o 
   2  -7   4       24.86       20.04      3.88 o 
   3  -7   4      573.81      599.79     29.96 o 
   4  -7   4        1.15        7.38      3.73 o 
   5  -7   4       25.96       24.80      4.94 o 
   6  -7   4        0.22        8.17      4.11 o 
   7  -7   4        8.61        4.66      3.53 o 
 -10  -6   4        6.85        8.31      6.01 o 
  -9  -6   4        1.17        5.20      5.71 o 
  -8  -6   4       87.30       89.09      4.87 o 
  -7  -6   4        5.64        3.77      1.92 o 
  -6  -6   4      269.45      272.12      8.96 o 
  -5  -6   4       38.80       37.63      3.20 o 
  -4  -6   4      192.06      204.10      7.01 o 
  -3  -6   4      209.22      205.09     10.01 o 
  -2  -6   4       87.19       68.63      3.60 o 
  -1  -6   4      232.45      243.65      7.71 o 
   0  -6   4       26.68       19.48      2.51 o 
   1  -6   4       76.21       73.13      5.87 o 
   2  -6   4      522.17      517.77     16.47 o 
   3  -6   4      211.74      212.83     19.20 o 
   4  -6   4       54.26       55.87     11.48 o 
   5  -6   4      141.55      146.72     12.64 o 
   6  -6   4        0.06        0.59      6.88 o 
   7  -6   4      116.99      134.93      8.87 o 
   8  -6   4        2.37        0.77      4.25 o 
 -10  -5   4        2.47        4.66      6.74 o 
  -9  -5   4       20.71       23.97      6.83 o 
  -8  -5   4       34.68       31.65      5.87 o 
  -7  -5   4      162.23      162.55      9.31 o 
  -6  -5   4      315.39      328.18      9.56 o 
  -5  -5   4      418.61      434.45      9.90 o 
  -4  -5   4      399.76      435.82      8.13 o 
  -3  -5   4        3.19        3.86      1.65 o 
  -2  -5   4      261.87      274.40      7.49 o 
  -1  -5   4      216.63      216.43      5.82 o 
   0  -5   4      443.61      493.42     11.10 o 
   1  -5   4       42.79       45.70      2.55 o 
   2  -5   4       26.60       33.62      4.38 o 
   3  -5   4       14.52       11.83      2.92 o 
   4  -5   4       18.33       10.73      3.36 o 
   5  -5   4       51.88       59.99      7.05 o 
   6  -5   4      141.54      139.78     15.93 o 
   7  -5   4       77.13       73.97     10.15 o 
   8  -5   4       43.16       44.68      9.40 o 
   9  -5   4       34.25       38.63      6.07 o 
 -10  -4   4       19.82       24.85      9.94 o 
  -9  -4   4       53.02       51.61      5.69 o 
  -8  -4   4       13.02       10.45      3.60 o 
  -7  -4   4      341.67      345.89     10.97 o 
  -6  -4   4       47.11       45.62      2.45 o 
  -5  -4   4      379.39      359.43      8.22 o 
  -4  -4   4       82.10       63.54      3.08 o 
  -3  -4   4        5.97        2.12      1.59 o 
  -2  -4   4        6.96        4.34      1.65 o 
  -1  -4   4      207.09      183.65      7.49 o 
   0  -4   4      785.90      792.69     13.43 o 
   1  -4   4        2.93        5.81      1.27 o 
   2  -4   4      218.58      202.37      7.96 o 
   3  -4   4      585.38      617.69     29.16 o 
   4  -4   4        5.44        5.25      7.77 o 
   5  -4   4        1.87        2.94      2.98 o 
   6  -4   4      115.00      124.74      9.56 o 
   7  -4   4        3.21        7.53      4.09 o 
   8  -4   4      245.27      244.02      9.52 o 
   9  -4   4        4.30        3.83      3.41 o 
  10  -4   4       53.56       63.63      9.04 o 
 -10  -3   4       61.31       75.71      9.75 o 
  -9  -3   4       18.78       21.46      5.01 o 
  -8  -3   4      104.06      112.00      5.88 o 
  -7  -3   4       73.34       67.02      5.37 o 
  -6  -3   4       17.20       17.06      3.54 o 
  -5  -3   4       12.13       12.73      2.18 o 
  -4  -3   4       14.57       22.36      1.92 o 
  -3  -3   4      225.13      248.67      5.61 o 
  -2  -3   4      266.87      281.14      6.11 o 
  -1  -3   4     2206.47     2221.86     17.54 o 
   0  -3   4       19.41       26.82      1.98 o 
   1  -3   4      667.90      657.05     10.21 o 
   2  -3   4     1716.10     1887.04     20.34 o 
   3  -3   4     4875.30     5379.25     34.61 o 
   4  -3   4      120.30      111.88      4.71 o 
   5  -3   4       41.91       42.53      3.89 o 
   6  -3   4      366.38      360.25     11.10 o 
   7  -3   4      538.99      574.58     19.78 o 
   8  -3   4      471.50      443.13     33.86 o 
   9  -3   4      119.58      105.51      6.79 o 
  10  -3   4       69.29       72.73     13.71 o 
  11  -3   4        0.04        1.00      3.12 o 
 -10  -2   4       63.23       68.74      8.38 o 
  -9  -2   4        8.69        8.36      3.53 o 
  -8  -2   4      250.57      262.05     10.09 o 
  -7  -2   4       10.12        8.46      3.13 o 
  -6  -2   4      126.69      128.52      4.06 o 
  -5  -2   4      290.52      271.03      8.79 o 
  -4  -2   4      695.30      673.74      6.57 o 
  -3  -2   4      571.06      551.52      9.01 o 
  -2  -2   4     4635.45     5022.97     24.34 o 
  -1  -2   4      351.58      359.48      5.39 o 
   0  -2   4     1527.51     1638.78     10.80 o 
   1  -2   4     1504.19     1371.92     15.22 o 
   2  -2   4     5406.48     5667.68     36.59 o 
   3  -2   4     6139.81     6581.58     53.20 o 
   5  -2   4      389.67      365.91     10.24 o 
   6  -2   4        3.22        1.56      2.67 o 
   7  -2   4     1885.24     2018.89     60.24 o 
   8  -2   4        0.10        3.06      7.96 o 
   9  -2   4      222.47      242.47      9.62 o 
  10  -2   4        0.15        2.52      3.28 o 
  11  -2   4       32.20       32.15      4.93 o 
 -10  -1   4        1.79        5.07      3.75 o 
  -9  -1   4      100.87      105.69      7.55 o 
  -8  -1   4       81.31       68.78      7.18 o 
  -7  -1   4      293.06      292.07     11.75 o 
  -6  -1   4      206.93      200.60      9.88 o 
  -5  -1   4      111.76      100.08      3.84 o 
  -4  -1   4      778.78      784.99      8.18 o 
  -3  -1   4       90.56       83.91      2.52 o 
  -2  -1   4     1505.38     1491.51     12.16 o 
  -1  -1   4      408.80      391.32      5.30 o 
   0  -1   4      634.97      620.93      7.85 o 
   1  -1   4      126.94       98.57      3.49 o 
   2  -1   4     2232.16     2276.82     13.93 o 
   3  -1   4     1651.06     1826.20     14.82 o 
   4  -1   4        3.84        4.14      2.23 o 
   5  -1   4      674.88      661.06     14.22 o 
   6  -1   4      339.90      318.07      6.74 o 
   7  -1   4      387.84      436.60      7.47 o 
   8  -1   4       66.39       75.92      4.76 o 
   9  -1   4        1.39        6.10      3.51 o 
  10  -1   4       23.09       26.01      3.70 o 
  11  -1   4       39.70       36.64      4.87 o 
  12  -1   4       21.31       17.49      3.98 o 
 -10   0   4        2.17        3.02      3.34 o 
  -9   0   4       65.93       65.56      6.94 o 
  -8   0   4       17.38       18.00      4.06 o 
  -7   0   4      577.23      587.16     20.84 o 
  -6   0   4       54.93       42.31      5.83 o 
  -5   0   4      442.87      472.58     13.87 o 
  -4   0   4      119.89      115.50      6.01 o 
  -3   0   4      291.64      276.03      6.11 o 
  -2   0   4     1016.76      974.96     11.46 o 
  -1   0   4     1557.64     1482.14      7.82 o 
   0   0   4       42.90       37.77      2.79 o 
   1   0   4      499.16      493.27      8.46 o 
   2   0   4       21.69       31.52      1.97 o 
   3   0   4       49.25       38.03      2.91 o 
   4   0   4     3516.76     3563.27     19.37 o 
   5   0   4       56.43       45.04      1.88 o 
   6   0   4     1461.85     1537.04     11.98 o 
   7   0   4       10.96        9.73      2.13 o 
   8   0   4        5.32        8.64      2.58 o 
   9   0   4        2.93        5.17      2.20 o 
  10   0   4        3.90        6.03      4.56 o 
  11   0   4        7.06        5.61      2.98 o 
  12   0   4       84.97       93.18      9.59 o 
 -10   1   4       22.84       20.32      6.50 o 
  -9   1   4       20.83       18.51      5.27 o 
  -8   1   4      157.16      167.73     10.46 o 
  -7   1   4      190.09      212.61      9.93 o 
  -6   1   4      493.42      534.17     19.08 o 
  -5   1   4      314.26      307.89     12.59 o 
  -4   1   4       80.35       78.00      4.42 o 
  -3   1   4     1576.95     1649.96     16.78 o 
  -2   1   4       21.50       23.53      4.20 o 
  -1   1   4     1902.42     1938.26     19.31 o 
   0   1   4      505.56      488.08      6.15 o 
   1   1   4       17.71       11.81      1.96 o 
   2   1   4      206.47      227.29      4.55 o 
   3   1   4     1999.68     1966.02      9.93 o 
   4   1   4      124.65      113.31      3.50 o 
   5   1   4     1640.59     1715.44     13.77 o 
   6   1   4        8.49        1.89      1.89 o 
   7   1   4      625.70      637.66     11.13 o 
   8   1   4       32.05       37.10      4.28 o 
   9   1   4       67.05       66.07      3.94 o 
  10   1   4       40.05       42.65      3.44 o 
  11   1   4       11.14       19.24      2.94 o 
  12   1   4       92.34       83.94      7.57 o 
  -9   2   4        5.42        6.10      3.44 o 
  -8   2   4      126.01      124.01      8.57 o 
  -7   2   4        8.56        7.04      3.53 o 
  -6   2   4      399.54      451.39     13.05 o 
  -5   2   4      152.74      135.14     13.13 o 
  -4   2   4      313.42      317.86      9.93 o 
  -3   2   4      641.79      649.99     19.77 o 
  -2   2   4      525.10      527.47     12.78 o 
  -1   2   4     1816.09     1898.29     20.74 o 
   0   2   4      586.85      613.65     10.40 o 
   1   2   4     1694.72     1617.45     13.54 o 
   2   2   4       32.51       35.41      2.57 o 
   3   2   4      138.07      114.10      2.41 o 
   4   2   4      141.10      115.87      2.60 o 
   5   2   4        9.30       14.33      1.55 o 
   6   2   4       17.17       12.75      2.04 o 
   7   2   4      773.29      775.99      7.31 o 
   8   2   4       46.23       47.94      3.01 o 
   9   2   4       67.76       73.48      3.91 o 
  10   2   4      279.76      295.78     10.50 o 
  11   2   4       50.15       42.35      5.16 o 
  12   2   4      170.40      171.76      7.27 o 
  13   2   4       24.20       21.74      6.04 o 
  -9   3   4       26.47       26.44      4.91 o 
  -8   3   4       35.59       34.93      4.83 o 
  -7   3   4       10.62        7.66      3.22 o 
  -6   3   4      255.04      296.14     12.20 o 
  -5   3   4       61.47       52.42      6.08 o 
  -4   3   4      286.27      287.74     14.86 o 
  -3   3   4        7.13        9.17      1.08 o 
  -2   3   4     1046.45     1043.72     12.41 o 
  -1   3   4      750.43      836.93     11.88 o 
   0   3   4       68.95      115.03      4.07 o 
   1   3   4     1306.67     1353.19     27.62 o 
   2   3   4      786.90      795.98      9.23 o 
   3   3   4       68.52       50.15      2.00 o 
   4   3   4      830.78      748.44     14.12 o 
   5   3   4     2202.58     2321.88     15.48 o 
   6   3   4       45.84       33.93      2.00 o 
   7   3   4     1494.54     1588.02     10.30 o 
   8   3   4      394.65      399.26      9.24 o 
   9   3   4      672.35      693.76     23.75 o 
  10   3   4       40.49       29.91      4.67 o 
  11   3   4      362.69      396.51     10.62 o 
  12   3   4        8.77        6.34      3.46 o 
  13   3   4      106.62       87.27     21.93 o 
  -8   4   4       10.07        8.01      6.11 o 
  -7   4   4       61.35       60.26      5.71 o 
  -6   4   4      138.26      150.64      6.99 o 
  -5   4   4       25.14       31.81      4.33 o 
  -4   4   4       89.92      100.58      6.60 o 
  -3   4   4      404.26      417.93     13.12 o 
  -2   4   4      146.12      143.00      3.99 o 
  -1   4   4        0.78        1.95      0.91 o 
   0   4   4        5.60        6.18      1.48 o 
   1   4   4      123.55      133.20      2.83 o 
   2   4   4     8143.39     8490.44     31.35 o 
   3   4   4        0.48        1.92      0.92 o 
   4   4   4     6365.74     6741.38     76.58 o 
   5   4   4     1480.51     1685.82     10.31 o 
   6   4   4      876.61      848.30     15.22 o 
   7   4   4      116.79      121.06      3.71 o 
   8   4   4     1193.11     1263.27     25.19 o 
   9   4   4      806.11      852.36     16.16 o 
  10   4   4       33.33       32.76      3.87 o 
  11   4   4      143.03      158.00     10.51 o 
  12   4   4       94.52       90.22      5.13 o 
  13   4   4       60.26       58.84      7.38 o 
  -8   5   4       46.06       49.24      9.59 o 
  -7   5   4      157.76      168.16      9.46 o 
  -6   5   4        0.83        5.96      2.63 o 
  -5   5   4      155.96      165.90     10.27 o 
  -4   5   4       27.68       34.05      3.59 o 
  -3   5   4     1244.81     1288.58     17.84 o 
  -2   5   4        0.31        2.35      1.41 o 
  -1   5   4      502.46      473.32      8.17 o 
   0   5   4        9.45        3.54      1.41 o 
   1   5   4     3651.24     3939.71     19.09 o 
   2   5   4     2543.20     2613.58     14.03 o 
   3   5   4     5930.86     6305.49     31.66 o 
   4   5   4     2190.23     2435.16     22.89 o 
   5   5   4        2.34        0.25      0.73 o 
   6   5   4      318.39      251.49      5.80 o 
   7   5   4       26.77       25.86      2.36 o 
   8   5   4      954.08     1016.93     20.27 o 
   9   5   4      285.15      275.76      7.57 o 
  10   5   4       54.74       49.01      5.99 o 
  11   5   4       99.28       90.56      6.61 o 
  12   5   4      142.16      133.80     10.22 o 
  13   5   4        0.50       -1.34      2.85 o 
  -7   6   4        0.47        1.06      1.52 o 
  -6   6   4      236.88      242.03     27.17 o 
  -5   6   4       83.10       74.84      6.59 o 
  -4   6   4      343.57      373.25     17.54 o 
  -3   6   4      760.10      767.11     15.92 o 
  -2   6   4      518.37      526.66      8.93 o 
  -1   6   4      475.12      519.20     12.72 o 
   0   6   4      330.12      349.44      7.21 o 
   1   6   4      368.52      364.64      8.42 o 
   2   6   4      723.62      793.92     11.86 o 
   3   6   4      376.27      327.43      7.47 o 
   4   6   4      136.26      106.36      3.22 o 
   5   6   4      192.77      152.77      5.40 o 
   6   6   4        3.44        1.70      2.32 o 
   7   6   4      253.63      241.91     12.52 o 
   8   6   4      288.55      309.36     11.73 o 
   9   6   4       22.22       18.99      3.37 o 
  10   6   4       36.16       29.00      7.41 o 
  11   6   4      282.58      290.46     13.06 o 
  12   6   4        1.98        0.84      3.24 o 
  13   6   4       18.89       15.90      4.04 o 
  -7   7   4       15.60        7.66      5.69 o 
  -6   7   4      155.73      153.11     13.96 o 
  -5   7   4       21.98       21.30      4.81 o 
  -4   7   4      239.97      234.27     12.22 o 
  -3   7   4        8.06        5.57      3.34 o 
  -2   7   4      696.66      735.18     14.87 o 
  -1   7   4       77.38       75.89      3.72 o 
   0   7   4      296.95      297.92      7.39 o 
   1   7   4       67.07       62.23      3.35 o 
   2   7   4      257.12      260.85      5.97 o 
   3   7   4      382.08      364.85      8.69 o 
   4   7   4      278.41      218.47      6.65 o 
   5   7   4      434.40      474.43     17.30 o 
   6   7   4      242.98      230.21     10.68 o 
   7   7   4      501.09      510.36     20.55 o 
   8   7   4       44.62       42.40      5.16 o 
   9   7   4       72.67       76.85      5.55 o 
  10   7   4       70.08       66.15      6.01 o 
  11   7   4      127.75      127.64      8.12 o 
  12   7   4       12.01       11.36      7.42 o 
  13   7   4       22.54       25.59      5.51 o 
  -6   8   4       38.88       29.13      6.39 o 
  -5   8   4       72.08       62.77      7.69 o 
  -4   8   4       22.86       19.14      4.01 o 
  -3   8   4       70.34       69.58      4.34 o 
  -2   8   4      149.68      140.82      5.76 o 
  -1   8   4       26.69       25.62      3.29 o 
   0   8   4      252.25      242.28      5.15 o 
   1   8   4        0.42        2.75      1.45 o 
   2   8   4      648.18      685.42     14.66 o 
   3   8   4       16.96       25.35      2.01 o 
   4   8   4      309.23      326.28      7.49 o 
   5   8   4       25.46       27.79      3.19 o 
   6   8   4      391.08      419.60     18.55 o 
   7   8   4       24.17       20.17      4.74 o 
   8   8   4      479.99      505.66     17.41 o 
   9   8   4       10.01        7.21      4.79 o 
  10   8   4       34.25       34.56      8.98 o 
  11   8   4       32.60       31.03      5.21 o 
  12   8   4       16.51       14.34      3.59 o 
  13   8   4       23.92       24.76      6.50 o 
  -5   9   4       40.53       50.80      8.45 o 
  -4   9   4        2.81        2.71      9.53 o 
  -3   9   4       32.69       36.51      3.77 o 
  -2   9   4        1.20        4.64      3.30 o 
  -1   9   4        1.14        1.93      1.88 o 
   0   9   4      174.07      173.58      8.95 o 
   1   9   4       21.72       22.12      2.92 o 
   2   9   4        1.56        3.74      2.12 o 
   3   9   4       71.75       74.71      3.07 o 
   4   9   4        8.67        9.78      1.74 o 
   5   9   4       46.06       42.20      4.25 o 
   6   9   4      216.07      210.65     14.01 o 
   7   9   4       50.53       32.40      4.25 o 
   8   9   4      191.00      217.78     11.14 o 
   9   9   4        4.65        6.21      2.46 o 
  10   9   4       25.42       25.29      3.19 o 
  11   9   4       51.09       56.09      5.64 o 
  12   9   4       81.12       92.26      9.96 o 
  13   9   4       41.15       37.55      8.00 o 
  -4  10   4        9.65        8.15      5.09 o 
  -3  10   4        6.69        1.50      1.34 o 
  -2  10   4       22.28       23.30      3.49 o 
  -1  10   4       41.57       40.85      4.10 o 
   0  10   4       68.24       60.58      4.65 o 
   1  10   4       85.72       81.20      4.50 o 
   2  10   4      130.08      130.45      4.64 o 
   3  10   4      457.84      464.73     10.20 o 
   4  10   4       30.51       36.15      2.78 o 
   5  10   4       28.24       39.42      3.64 o 
   6  10   4       31.93       37.87      5.09 o 
   7  10   4      269.10      262.93      8.74 o 
   8  10   4       66.62       60.35      7.66 o 
   9  10   4       70.68       81.08      5.99 o 
  10  10   4      143.76      134.68     16.97 o 
  11  10   4       37.49       33.77      4.78 o 
  12  10   4      124.58      136.28     12.08 o 
  13  10   4        7.56        6.06      3.01 o 
  -3  11   4        5.69        4.82      4.55 o 
  -2  11   4      100.66       98.56     26.66 o 
  -1  11   4       24.18       22.69      4.34 o 
   0  11   4      112.10      111.97      4.83 o 
   1  11   4       10.66        9.90      3.23 o 
   2  11   4      820.03      856.71     12.36 o 
   3  11   4      544.11      592.21     19.24 o 
   4  11   4       35.48       34.71      4.29 o 
   5  11   4      136.92      157.66      6.37 o 
   6  11   4       37.16       29.00      6.93 o 
   7  11   4      312.62      294.71     12.26 o 
   8  11   4        9.78        5.88      5.14 o 
   9  11   4      134.17      127.32      9.21 o 
  10  11   4        0.11        2.76      2.30 o 
  11  11   4       46.11       42.82      5.54 o 
  12  11   4        2.73        5.22      3.29 o 
  -1  12   4        4.98        4.63      5.04 o 
   0  12   4       60.81       70.07      6.96 o 
   1  12   4        9.59        7.34      2.53 o 
   2  12   4      291.00      310.14     14.97 o 
   3  12   4       77.13       72.98      5.88 o 
   4  12   4      160.94      170.51     11.24 o 
   5  12   4       21.14       22.71      4.31 o 
   6  12   4      287.22      298.84     19.51 o 
   7  12   4      266.44      259.90     10.08 o 
   8  12   4        5.10        2.51      3.04 o 
   9  12   4       53.18       57.84      8.78 o 
  10  12   4        0.32        2.55      2.17 o 
  11  12   4        1.24       -0.81      4.63 o 
   0  13   4       13.71        1.60      4.36 o 
   1  13   4        9.26        9.14      4.64 o 
   2  13   4       43.61       45.08      7.84 o 
   3  13   4        5.57        8.35      3.04 o 
   4  13   4       41.06       34.40      4.48 o 
   5  13   4       14.99       19.32      5.52 o 
   6  13   4      111.19      122.94      7.67 o 
   7  13   4        2.95       -0.15      2.91 o 
   8  13   4       18.51       31.04      5.17 o 
   9  13   4        5.01       13.19      6.99 o 
  10  13   4       15.22       10.66      3.37 o 
   3  14   4       22.52       16.25     11.09 o 
   4  14   4       24.55       21.53      6.23 o 
   5  14   4        3.55        3.59      3.08 o 
   6  14   4       39.93       39.92      5.58 o 
   7  14   4       20.24       15.64      4.56 o 
   8  14   4       26.93       44.50      5.62 o 
   9  14   4        2.96        3.36      5.88 o 
  -2 -11   5       92.23       86.24     10.86 o 
  -6 -10   5        0.07        3.65      3.18 o 
  -5 -10   5       70.73       81.55     13.32 o 
  -4 -10   5       10.88       13.67      7.91 o 
  -3 -10   5      163.86      179.65     40.80 o 
  -2 -10   5       43.34       42.45      6.82 o 
  -1 -10   5       20.99       17.77      7.39 o 
   0 -10   5        5.85       10.15      4.79 o 
   1 -10   5       21.61       10.59      6.78 o 
   2 -10   5        9.40        2.91      6.62 o 
  -7  -9   5       17.97       14.75      2.93 o 
  -6  -9   5       21.92       25.40      7.04 o 
  -5  -9   5       37.33       46.76      5.12 o 
  -4  -9   5       18.80       21.88      3.63 o 
  -3  -9   5      196.18      201.00     22.53 o 
  -2  -9   5        5.31        6.09      4.39 o 
  -1  -9   5      109.45      109.16      8.18 o 
   0  -9   5       15.25       12.87      3.94 o 
   1  -9   5       49.01       50.57      6.60 o 
   2  -9   5       75.85       64.43      7.58 o 
   3  -9   5       36.36       39.35      6.83 o 
   4  -9   5       18.70       19.38      4.38 o 
  -8  -8   5       31.70       31.65      7.34 o 
  -7  -8   5        0.71        0.44      3.15 o 
  -6  -8   5       14.48       12.01      3.57 o 
  -5  -8   5       37.17       44.30      3.38 o 
  -4  -8   5       54.77       48.00      4.20 o 
  -3  -8   5       40.94       38.50      4.20 o 
  -2  -8   5      178.20      171.36      6.63 o 
  -1  -8   5       32.11       33.45      4.99 o 
   0  -8   5        0.67        5.46      5.89 o 
   1  -8   5      184.31      205.66     21.21 o 
   2  -8   5        3.02        6.59      3.34 o 
   3  -8   5      149.06      146.37     26.78 o 
   4  -8   5        0.03        2.41      5.29 o 
   5  -8   5        9.80       11.42      4.64 o 
   6  -8   5        0.34        5.08      3.99 o 
  -9  -7   5       21.78       26.78      7.93 o 
  -8  -7   5       21.44       22.23     21.77 o 
  -7  -7   5       31.82       29.27      3.49 o 
  -6  -7   5       82.36       85.11      6.02 o 
  -5  -7   5        4.27        8.12      2.72 o 
  -4  -7   5      111.25      124.93      4.91 o 
  -3  -7   5        1.69        3.79      2.18 o 
  -2  -7   5      151.91      162.93      6.11 o 
  -1  -7   5       20.07       23.27      2.59 o 
   0  -7   5       71.73       78.54      6.98 o 
   1  -7   5      134.48      116.53     14.58 o 
   2  -7   5       44.88       53.82      6.62 o 
   3  -7   5       79.29       74.87      7.60 o 
   4  -7   5       21.76       21.02      5.06 o 
   5  -7   5       27.31       28.49      4.60 o 
   6  -7   5        5.00        6.48      3.39 o 
   7  -7   5        9.64       13.37      4.41 o 
  -9  -6   5       66.25       51.50     52.69 o 
  -8  -6   5        1.24        7.21      8.15 o 
  -7  -6   5      288.48      302.29     12.21 o 
  -6  -6   5      138.12      147.11      7.72 o 
  -5  -6   5       27.84       30.71      2.96 o 
  -4  -6   5      155.63      162.73      5.62 o 
  -3  -6   5        0.48        3.89      2.62 o 
  -2  -6   5      108.21      106.25      4.35 o 
  -1  -6   5      152.79      151.99      6.19 o 
   0  -6   5      204.56      218.34      6.51 o 
   1  -6   5        2.41        6.37      2.80 o 
   2  -6   5      183.66      192.10      8.83 o 
   3  -6   5       26.29       29.70      5.17 o 
   4  -6   5      334.92      346.05     18.51 o 
   5  -6   5       53.84       53.58      7.66 o 
   6  -6   5       94.96       90.41      6.25 o 
   7  -6   5        8.86        9.85      4.55 o 
   8  -6   5       23.26       24.16      7.88 o 
  -9  -5   5       42.99       39.07      8.83 o 
  -8  -5   5       18.59       17.06      5.08 o 
  -7  -5   5      402.66      419.98     17.17 o 
  -6  -5   5       36.84       27.54      2.88 o 
  -5  -5   5      201.06      210.32      5.85 o 
  -4  -5   5       67.49       61.75      3.45 o 
  -3  -5   5      120.17      111.27      4.63 o 
  -2  -5   5        3.51        2.77      1.45 o 
  -1  -5   5      378.86      382.96     11.39 o 
   0  -5   5      210.71      251.14     10.35 o 
   1  -5   5      133.16      138.39      3.70 o 
   2  -5   5      214.18      199.90     12.98 o 
   3  -5   5      464.26      446.06     12.82 o 
   4  -5   5      644.14      698.22     25.10 o 
   5  -5   5       31.49       38.77      5.04 o 
   6  -5   5      228.37      220.73     12.18 o 
   7  -5   5        4.65       11.16      8.69 o 
   8  -5   5       73.03       65.61      6.54 o 
   9  -5   5        5.64        5.84      4.56 o 
  -9  -4   5       14.30        9.91      4.41 o 
  -8  -4   5       61.23       54.93      4.81 o 
  -7  -4   5      179.10      174.32     11.28 o 
  -6  -4   5       78.02       84.21      4.79 o 
  -5  -4   5      140.32      141.78      5.98 o 
  -4  -4   5      544.12      563.42     11.49 o 
  -3  -4   5      299.65      291.06      9.57 o 
  -2  -4   5      376.76      389.04      9.28 o 
  -1  -4   5     1712.58     1806.16     34.69 o 
   0  -4   5       80.53       82.22      3.24 o 
   1  -4   5     1266.24     1311.95     32.51 o 
   2  -4   5      269.29      276.60      9.67 o 
   3  -4   5      804.29      807.33     17.69 o 
   4  -4   5        9.55       10.47      2.77 o 
   5  -4   5      104.14      114.20      6.97 o 
   6  -4   5       73.22       79.71      9.29 o 
   7  -4   5      147.97      156.97      7.37 o 
   8  -4   5       47.96       52.49      5.31 o 
   9  -4   5       10.08       12.37      3.79 o 
  10  -4   5       24.84       22.90      4.53 o 
  -9  -3   5       19.58       19.50      4.63 o 
  -8  -3   5       26.91       29.78      6.31 o 
  -7  -3   5        0.03        0.25      2.96 o 
  -6  -3   5      118.66      122.82      9.65 o 
  -5  -3   5       17.00       16.34      2.40 o 
  -4  -3   5      662.67      675.01     11.05 o 
  -3  -3   5       31.08       24.58      2.36 o 
  -2  -3   5      962.10     1098.68      9.21 o 
  -1  -3   5      389.94      375.12      9.04 o 
   0  -3   5      446.24      398.70     12.02 o 
   1  -3   5      616.69      595.41      9.72 o 
   2  -3   5      857.56      875.24      9.73 o 
   3  -3   5       49.24       50.07      4.74 o 
   4  -3   5       17.05       18.14      2.69 o 
   6  -3   5        9.36        3.97      8.49 o 
   7  -3   5      293.60      309.93     15.58 o 
   8  -3   5       34.15       36.15      5.90 o 
   9  -3   5      141.87      142.74     10.82 o 
  10  -3   5        2.54        3.49      3.43 o 
  -9  -2   5       29.08       23.92     10.97 o 
  -8  -2   5        7.85        8.39      3.72 o 
  -7  -2   5       61.81       62.28      7.41 o 
  -6  -2   5      120.79      123.66      6.33 o 
  -5  -2   5       29.22       34.60      3.39 o 
  -4  -2   5      329.14      304.82     13.93 o 
  -3  -2   5      387.71      364.24     15.19 o 
  -2  -2   5      295.11      327.44      6.71 o 
  -1  -2   5       38.70       49.80      2.74 o 
   0  -2   5      451.84      390.18      4.93 o 
   1  -2   5      571.95      595.45      9.53 o 
   2  -2   5     1547.58     1551.05     15.35 o 
   3  -2   5      246.18      220.05      7.06 o 
   4  -2   5      131.26      122.41      5.91 o 
   5  -2   5      387.83      392.20     24.13 o 
   6  -2   5      186.56      168.79      6.58 o 
   7  -2   5       99.73       98.28      5.97 o 
   8  -2   5      378.46      402.46     23.61 o 
   9  -2   5      111.86      112.63      6.82 o 
  10  -2   5       56.63       63.05      6.73 o 
  11  -2   5       49.22       47.25      8.39 o 
  -9  -1   5       98.47       97.30      8.07 o 
  -8  -1   5        8.16       13.12      9.15 o 
  -7  -1   5      304.41      296.37     10.36 o 
  -6  -1   5        7.56        5.43      6.54 o 
  -5  -1   5      276.45      255.11      9.64 o 
  -4  -1   5        3.99        3.38      3.40 o 
  -3  -1   5     1128.24     1112.05      9.76 o 
  -2  -1   5       41.08       38.48      3.00 o 
  -1  -1   5      723.59      703.15      8.69 o 
   0  -1   5      790.85      732.29      8.96 o 
   1  -1   5      288.00      278.55      4.87 o 
   2  -1   5     1709.82     1746.96     12.84 o 
   3  -1   5      310.24      312.83      4.58 o 
   4  -1   5      366.03      371.01     16.92 o 
   5  -1   5        3.75        5.34      1.80 o 
   6  -1   5      164.56      173.43      6.80 o 
   7  -1   5       58.44       40.82      5.36 o 
   8  -1   5      133.66      144.50     14.11 o 
   9  -1   5        1.48       -0.36      3.14 o 
  10  -1   5       73.23       78.22      9.12 o 
  11  -1   5        0.66        0.27      3.11 o 
  12  -1   5       10.88       13.30      3.65 o 
  -9   0   5       92.49      105.61      8.11 o 
  -8   0   5      156.37      155.34     10.24 o 
  -7   0   5      150.21      159.36     19.85 o 
  -6   0   5      413.43      433.45     12.90 o 
  -5   0   5      316.50      315.74     13.74 o 
  -4   0   5        3.07        9.96      6.36 o 
  -3   0   5      285.87      297.72      8.94 o 
  -2   0   5       30.81       24.64      1.44 o 
  -1   0   5      696.84      652.46      7.51 o 
   0   0   5       62.63       65.18      4.14 o 
   1   0   5     1394.53     1364.22     10.92 o 
   2   0   5        0.79        1.39      1.07 o 
   3   0   5      610.58      587.86      7.23 o 
   4   0   5      438.07      407.86      5.59 o 
   5   0   5      100.38       95.52      7.33 o 
   6   0   5      110.95       97.21      3.28 o 
   7   0   5       24.43       33.04      2.12 o 
   8   0   5        1.05        1.86      1.71 o 
   9   0   5        4.77       11.23      5.35 o 
  10   0   5       79.00       70.64      4.94 o 
  11   0   5       20.99       30.01      5.25 o 
  12   0   5       53.49       64.03      7.72 o 
  -9   1   5       17.42       17.28      5.07 o 
  -8   1   5      163.42      155.62      9.16 o 
  -7   1   5        1.20        3.15      3.21 o 
  -6   1   5      853.87      865.96     39.74 o 
  -5   1   5      372.56      364.73     11.33 o 
  -4   1   5       26.52       28.07      5.22 o 
  -3   1   5      498.31      544.13     12.43 o 
  -2   1   5       51.72       48.47      3.44 o 
  -1   1   5     1232.63     1298.39     19.36 o 
   0   1   5      202.00      171.19      4.68 o 
   1   1   5       36.26       33.53      2.17 o 
   2   1   5      673.19      688.87     10.81 o 
   3   1   5      360.50      354.79      4.93 o 
   4   1   5       59.53       58.22      2.80 o 
   5   1   5     1400.91     1354.57     10.86 o 
   6   1   5        2.24        1.43      1.69 o 
   7   1   5      337.83      350.50      8.00 o 
   8   1   5        0.50        4.20      1.87 o 
   9   1   5       76.65       81.56      5.73 o 
  10   1   5      118.78      104.95      3.97 o 
  11   1   5      100.36      107.13      6.40 o 
  12   1   5       11.19       13.93      7.32 o 
  13   1   5       45.60       53.30      5.62 o 
  -9   2   5        1.59        5.38      3.94 o 
  -8   2   5       27.70       34.04      5.58 o 
  -7   2   5      105.43      110.04     18.76 o 
  -6   2   5      132.95      124.68      7.54 o 
  -5   2   5       54.24       36.49      4.30 o 
  -4   2   5       38.85       43.62      4.65 o 
  -3   2   5       65.97       53.38      4.41 o 
  -1   2   5      394.41      411.63     11.29 o 
   0   2   5      368.21      342.45      7.55 o 
   1   2   5        4.10       11.69      1.47 o 
   2   2   5      419.05      413.93      5.84 o 
   3   2   5      436.85      490.54      7.12 o 
   4   2   5        1.89        2.62      1.58 o 
   5   2   5      414.07      426.78      6.94 o 
   6   2   5      495.16      516.22     17.84 o 
   7   2   5      243.75      236.02      6.54 o 
   8   2   5      227.87      223.86      8.11 o 
   9   2   5       94.46       93.54      4.32 o 
  10   2   5        4.77        3.68      3.08 o 
  11   2   5       82.59       74.49      4.19 o 
  12   2   5       15.24       16.95      4.55 o 
  13   2   5       23.99       26.85      8.87 o 
  -8   3   5        6.00        1.99      3.07 o 
  -7   3   5       59.28       71.38     10.97 o 
  -6   3   5        1.21        2.75      5.23 o 
  -5   3   5        1.23        0.29      3.33 o 
  -4   3   5       94.37       99.75     17.03 o 
  -3   3   5     1534.31     1536.91     55.18 o 
  -2   3   5      160.38      140.53      6.90 o 
  -1   3   5      328.74      315.72      8.24 o 
   0   3   5      543.91      457.37     11.48 o 
   1   3   5     1317.34     1378.00     21.47 o 
   2   3   5     1799.76     1806.66     13.80 o 
   3   3   5       88.38       76.23      2.85 o 
   4   3   5      233.60      202.97      5.92 o 
   5   3   5      721.89      742.30      9.06 o 
   6   3   5     1591.18     1685.48     19.21 o 
   7   3   5       85.14       92.75      5.29 o 
   8   3   5      472.18      482.10     10.68 o 
   9   3   5        0.81        2.10      3.23 o 
  10   3   5      178.97      189.66      5.82 o 
  11   3   5      106.43      104.37      4.66 o 
  12   3   5       86.55       79.39      5.62 o 
  -8   4   5      116.82      116.05     14.63 o 
  -7   4   5       13.17       15.32      4.55 o 
  -6   4   5       35.04       38.66      5.59 o 
  -5   4   5      144.72      166.47     26.94 o 
  -4   4   5      110.48      108.40      7.87 o 
  -3   4   5      651.95      694.98     14.07 o 
  -2   4   5      202.58      183.66      8.57 o 
  -1   4   5      337.36      326.82     13.43 o 
   0   4   5       24.86       25.36      2.39 o 
   1   4   5     2804.82     2929.65     17.79 o 
   2   4   5      175.06      197.32      6.61 o 
   3   4   5      885.86      908.23      9.44 o 
   4   4   5      795.33      792.06     14.37 o 
   5   4   5      403.99      366.94      5.81 o 
   6   4   5      710.63      751.23     11.44 o 
   7   4   5      707.33      753.85      8.18 o 
   8   4   5      324.30      314.30      7.31 o 
   9   4   5      142.27      143.46      4.44 o 
  10   4   5      987.14     1085.96     12.23 o 
  11   4   5        1.72        3.85      2.09 o 
  12   4   5      240.49      232.20     11.32 o 
  13   4   5        4.45        2.77      2.33 o 
  -7   5   5        0.96        6.03      4.02 o 
  -6   5   5       43.65       44.89      6.69 o 
  -5   5   5      212.38      216.46     10.05 o 
  -4   5   5       49.11       59.85      5.73 o 
  -3   5   5      382.08      385.77     11.73 o 
  -2   5   5      666.90      697.57     18.51 o 
  -1   5   5      934.34     1002.24      7.84 o 
   0   5   5      179.57      166.28      4.07 o 
   1   5   5     1811.07     1810.59     13.42 o 
   2   5   5       12.04       10.70      1.46 o 
   3   5   5     1599.17     1637.98     14.22 o 
   4   5   5       70.74       63.91      2.60 o 
   5   5   5      867.07      857.70      8.51 o 
   6   5   5        0.96        1.42      0.88 o 
   7   5   5      588.08      603.32      7.33 o 
   8   5   5       63.40       54.55      3.88 o 
   9   5   5      978.11     1067.33     36.92 o 
  10   5   5      341.76      325.78      8.81 o 
  11   5   5      249.07      223.00     12.51 o 
  12   5   5       40.31       44.74      4.90 o 
  13   5   5       45.83       43.50      6.18 o 
  -7   6   5       31.90       43.81      6.21 o 
  -6   6   5       67.08       59.56      9.07 o 
  -5   6   5       19.68       10.67      3.49 o 
  -4   6   5      412.31      441.74     31.68 o 
  -3   6   5       12.23        8.71      2.21 o 
  -2   6   5     2071.38     2238.29    151.85 o 
  -1   6   5      185.83      171.23      5.06 o 
   0   6   5      953.86      969.30     18.76 o 
   1   6   5        3.86        2.44      1.52 o 
   2   6   5     1897.64     1875.24     14.86 o 
   3   6   5      956.53      940.39     19.49 o 
   4   6   5     1160.97     1227.72     11.40 o 
   5   6   5      593.58      552.16      8.70 o 
   6   6   5      410.77      438.11      8.43 o 
   7   6   5       73.09       64.53      4.98 o 
   8   6   5      233.85      225.51     10.82 o 
   9   6   5      120.40      150.72     20.85 o 
  10   6   5      146.65      143.97      8.27 o 
  11   6   5       57.35       69.52      6.06 o 
  12   6   5       73.65       58.13      7.04 o 
  13   6   5       64.62       66.13      6.45 o 
  14   6   5       17.69       11.72      3.24 o 
  -6   7   5       10.07        8.73      2.84 o 
  -5   7   5      127.31      126.32     11.18 o 
  -4   7   5      152.96      160.30     12.63 o 
  -3   7   5      395.87      399.75     19.01 o 
  -2   7   5       34.40       29.39      2.54 o 
  -1   7   5      300.51      301.64     10.42 o 
   0   7   5        6.02        3.32      1.27 o 
   1   7   5       72.64       74.14      4.14 o 
   2   7   5      587.16      586.96      8.57 o 
   3   7   5       86.26       74.24      2.98 o 
   4   7   5     1050.69     1090.03      9.18 o 
   5   7   5        2.09        0.87      0.77 o 
   6   7   5      848.75      904.57     13.12 o 
   7   7   5       18.56       21.11      2.89 o 
   8   7   5       72.77       75.49      6.44 o 
   9   7   5        1.73        0.28      4.54 o 
  10   7   5       33.79       40.76      5.22 o 
  11   7   5       16.64       20.77      3.78 o 
  12   7   5       60.35       65.87      5.60 o 
  13   7   5       16.38       19.51      4.36 o 
  14   7   5        1.47        2.93      3.89 o 
  -5   8   5      132.18      132.12     12.56 o 
  -4   8   5        2.83        8.16      3.09 o 
  -3   8   5       48.87       55.91      6.96 o 
  -2   8   5        8.53        7.20      3.36 o 
  -1   8   5       26.44       34.03      2.86 o 
   0   8   5      374.10      343.91      9.24 o 
   1   8   5       34.75       38.94      5.16 o 
   2   8   5       55.99       49.44      3.24 o 
   3   8   5      144.94      156.16      5.11 o 
   4   8   5       77.97       70.68      2.58 o 
   5   8   5      216.01      193.33     10.05 o 
   6   8   5      369.54      363.71     14.88 o 
   7   8   5      377.82      410.55     17.38 o 
   8   8   5      152.85      166.68      8.75 o 
   9   8   5        8.17        8.70      2.77 o 
  10   8   5      284.50      305.23     13.77 o 
  11   8   5       29.80       27.46      4.32 o 
  12   8   5      108.94      118.52      8.12 o 
  13   8   5        1.35        0.25      2.25 o 
  -5   9   5        4.24        2.33      4.98 o 
  -4   9   5       66.46       67.74     13.27 o 
  -3   9   5       10.23        4.88      3.02 o 
  -2   9   5      105.21      107.15      8.67 o 
  -1   9   5      175.13      160.73      5.99 o 
   0   9   5       21.10       19.44      3.82 o 
   1   9   5      151.21      139.69      5.86 o 
   2   9   5      184.51      164.79      5.19 o 
   3   9   5      116.56      114.90      5.83 o 
   4   9   5       18.49       17.86      2.59 o 
   5   9   5       76.21       72.73      4.75 o 
   6   9   5        1.50       -1.83      2.38 o 
   7   9   5      106.00      113.70      5.21 o 
   8   9   5        0.46       -1.23      2.04 o 
   9   9   5       26.17       25.07      3.60 o 
  10   9   5      155.82      160.00      9.58 o 
  11   9   5       43.34       33.86      4.23 o 
  12   9   5       95.57      105.54      8.21 o 
  13   9   5        4.51        2.30      3.57 o 
  -4  10   5       44.29       44.00      7.74 o 
  -3  10   5       32.99       22.91      4.49 o 
  -2  10   5       88.38       76.62      8.11 o 
  -1  10   5       24.12       22.70      2.91 o 
   0  10   5       43.19       40.22      2.79 o 
   1  10   5       55.70       53.27      4.86 o 
   2  10   5      536.48      551.77     13.73 o 
   3  10   5      301.86      314.56      7.58 o 
   4  10   5        3.76        4.38      2.23 o 
   5  10   5       79.11      101.28     10.23 o 
   6  10   5        1.62        7.05      3.00 o 
   7  10   5      104.63       95.50      7.49 o 
   8  10   5       18.06       15.57      2.71 o 
   9  10   5      235.70      286.44     17.60 o 
  10  10   5       13.74       13.75      3.22 o 
  11  10   5      190.27      192.36     15.91 o 
  12  10   5       53.50       61.00      6.29 o 
  13  10   5       31.93       37.54      5.53 o 
  -2  11   5       37.11       44.02      8.92 o 
  -1  11   5        0.88        3.72      2.83 o 
   0  11   5      153.45      157.90      8.23 o 
   1  11   5        6.38        5.27      2.59 o 
   2  11   5      658.04      717.69     14.76 o 
   3  11   5       35.32       39.26      3.53 o 
   4  11   5      102.23      105.11     11.06 o 
   5  11   5       28.15       23.75      2.95 o 
   6  11   5      112.07      121.12      6.61 o 
   7  11   5      165.62      167.84      7.17 o 
   8  11   5      255.34      246.70     13.08 o 
  10  11   5      163.62      152.96     12.65 o 
  11  11   5      114.29      114.87     11.32 o 
  12  11   5        1.27       -0.33      3.29 o 
  -1  12   5       31.75       19.46      5.21 o 
   0  12   5       93.91       96.00      5.38 o 
   1  12   5       49.79       56.22      4.61 o 
   2  12   5      143.40      144.18      6.83 o 
   3  12   5       55.55       50.84      7.64 o 
   4  12   5      135.20      149.43     10.34 o 
   5  12   5        5.64        4.42      2.78 o 
   6  12   5      178.95      187.84     12.31 o 
   7  12   5        4.32        2.34      5.04 o 
   8  12   5      103.33       87.44      7.12 o 
   9  12   5       10.20        7.89      4.24 o 
  10  12   5       74.64       68.18      7.34 o 
  11  12   5        0.50        2.29      4.91 o 
  12  12   5       31.69       31.57      4.51 o 
   1  13   5       91.79       93.42     14.61 o 
   2  13   5       30.68       25.20      4.45 o 
   3  13   5      151.83      153.51     11.69 o 
   4  13   5        6.31        6.71      3.30 o 
   5  13   5       96.30       98.04      6.68 o 
   6  13   5        8.30       14.81      5.43 o 
   7  13   5       48.00       42.71      5.73 o 
   8  13   5        8.85       13.08      5.00 o 
   9  13   5       11.21       14.77      4.50 o 
  10  13   5       21.32       43.89      9.59 o 
  11  13   5       31.56       24.07      4.53 o 
   3  14   5        0.63        1.41      5.28 o 
   4  14   5        0.28        2.97      3.98 o 
   5  14   5        4.59        0.17      2.88 o 
   6  14   5       11.06        8.42      3.50 o 
   7  14   5       30.71       34.61      5.24 o 
   8  14   5        0.25        3.63      5.00 o 
   9  14   5       28.54       37.65      5.80 o 
  -3 -10   6       19.46       23.85      7.66 o 
  -2 -10   6        1.49        4.90      3.45 o 
  -1 -10   6       46.18       43.19      6.48 o 
   0 -10   6        2.44       -2.15      2.93 o 
  -6  -9   6       67.73       52.91      7.93 o 
  -5  -9   6        0.13        0.37      6.93 o 
  -4  -9   6       82.25       75.81     16.87 o 
  -3  -9   6       28.65       29.64      5.56 o 
  -2  -9   6       19.28       19.27      3.60 o 
  -1  -9   6       59.83       69.90      9.56 o 
   0  -9   6       20.58       19.54      3.66 o 
   1  -9   6       38.10       47.27     10.56 o 
   2  -9   6       29.15       40.44      6.37 o 
   3  -9   6        2.85        9.52      5.08 o 
  -7  -8   6       19.32       17.90      5.39 o 
  -6  -8   6        9.40       13.91      4.71 o 
  -5  -8   6        6.80        9.67      2.58 o 
  -4  -8   6       79.07       85.76      6.75 o 
  -3  -8   6        1.69        2.78      1.60 o 
  -2  -8   6      152.00      165.06     25.98 o 
  -1  -8   6        0.02       -0.56      3.66 o 
   0  -8   6      133.84      123.68     11.42 o 
   1  -8   6       64.82       58.20      5.56 o 
   2  -8   6       12.67       10.81      3.66 o 
   3  -8   6        5.46        1.97      3.15 o 
   4  -8   6       18.35       12.81      4.36 o 
   5  -8   6       15.18       17.14      4.13 o 
  -7  -7   6       17.28       11.59      5.74 o 
  -6  -7   6        1.69        0.79      3.06 o 
  -5  -7   6        2.16        3.66      2.35 o 
  -4  -7   6       63.34       58.63      6.11 o 
  -3  -7   6       58.33       46.82      4.41 o 
  -2  -7   6       91.63       86.50      4.59 o 
  -1  -7   6       40.17       30.92      3.00 o 
   0  -7   6      108.26      138.93     12.37 o 
   1  -7   6        1.79        1.71      2.14 o 
   2  -7   6      115.94      109.28      8.68 o 
   3  -7   6        8.72        9.80      3.35 o 
   4  -7   6       98.68       92.89      9.05 o 
   5  -7   6       21.15       15.36      4.18 o 
   6  -7   6       17.96       23.34      6.55 o 
  -8  -6   6       22.76       19.20      7.77 o 
  -7  -6   6       27.57       17.40      3.53 o 
  -6  -6   6        2.97        2.25      2.88 o 
  -5  -6   6       83.08       91.60      4.42 o 
  -4  -6   6       20.18       10.12      2.49 o 
  -3  -6   6      255.45      246.01      8.99 o 
  -2  -6   6       76.08       91.11      5.84 o 
  -1  -6   6      102.05      125.36      4.85 o 
   0  -6   6        9.29       11.61      2.74 o 
   1  -6   6       43.13       43.56      6.95 o 
   2  -6   6      175.19      188.61     10.44 o 
   3  -6   6       29.56       33.27      9.11 o 
   4  -6   6       94.53       80.83      8.10 o 
   5  -6   6       16.54       13.51      4.87 o 
   6  -6   6       44.22       47.30      7.71 o 
   7  -6   6        4.68        5.97      3.87 o 
   8  -6   6       13.55        8.10      3.48 o 
  -8  -5   6       47.13       40.88      5.60 o 
  -7  -5   6        1.97        2.91      2.97 o 
  -6  -5   6      108.44      122.19      6.56 o 
  -5  -5   6       49.46       52.56      3.53 o 
  -4  -5   6       25.26       23.24      2.83 o 
  -3  -5   6      157.25      161.07      8.83 o 
  -2  -5   6        6.84        8.61      3.96 o 
  -1  -5   6       23.90       28.28      3.06 o 
   0  -5   6      171.86      204.35      6.38 o 
   1  -5   6      113.79      105.04      8.26 o 
   2  -5   6      103.33      103.76      8.18 o 
   3  -5   6        4.72        5.58      2.25 o 
   4  -5   6       42.20       27.47     10.10 o 
   5  -5   6      393.89      439.88     20.39 o 
   6  -5   6        0.24        1.83     11.67 o 
   7  -5   6       29.02       32.05      6.95 o 
   8  -5   6        0.81        3.11      3.66 o 
   9  -5   6       29.84       30.27      5.08 o 
  -9  -4   6        6.29        2.78      2.98 o 
  -8  -4   6       21.79       25.40      4.59 o 
  -7  -4   6        8.85        3.85      3.01 o 
  -6  -4   6      178.91      169.40     10.84 o 
  -5  -4   6       23.92       20.04      3.47 o 
  -4  -4   6      277.79      282.22      7.25 o 
  -3  -4   6       80.78       74.36      8.04 o 
  -2  -4   6      245.51      258.95      5.85 o 
  -1  -4   6        0.30       -0.49      3.22 o 
   0  -4   6      552.25      540.99      8.88 o 
   1  -4   6       51.40       44.71      2.60 o 
   2  -4   6      392.13      409.67     25.13 o 
   3  -4   6       63.90       74.06      6.91 o 
   4  -4   6     1590.97     1701.11     53.89 o 
   5  -4   6      873.82      935.87     36.99 o 
   6  -4   6       92.58       97.45      9.12 o 
   7  -4   6       95.32      100.89      9.01 o 
   8  -4   6       67.33       60.67      6.38 o 
   9  -4   6      120.57      119.34      9.77 o 
  -8  -3   6        0.19        5.86      3.23 o 
  -7  -3   6       52.14       57.07      7.04 o 
  -6  -3   6      131.73      128.35      6.32 o 
  -5  -3   6      302.15      312.96      9.59 o 
  -4  -3   6      569.26      605.76     12.44 o 
  -3  -3   6     1047.40     1159.61     20.75 o 
  -2  -3   6      334.11      321.64     11.06 o 
  -1  -3   6      204.61      194.34      5.70 o 
   0  -3   6      729.59      811.53     16.71 o 
   1  -3   6       63.82       57.41      4.97 o 
   2  -3   6      432.71      434.62     17.22 o 
   3  -3   6      750.86      786.26     21.20 o 
   4  -3   6     1195.03     1267.93     22.41 o 
   5  -3   6       96.36      108.49      8.66 o 
   6  -3   6      491.65      512.91     33.33 o 
   7  -3   6        1.61        1.66      4.56 o 
   8  -3   6      329.91      348.33     20.20 o 
   9  -3   6       82.84       70.81      9.96 o 
  10  -3   6        5.46        1.08      3.30 o 
  -9  -2   6       14.47       16.78      4.28 o 
  -8  -2   6       11.49       19.58      3.93 o 
  -7  -2   6       22.46       20.92      4.38 o 
  -6  -2   6        7.81        7.02      5.71 o 
  -5  -2   6      489.22      516.44     14.35 o 
  -4  -2   6      330.78      324.60      7.59 o 
  -3  -2   6      721.40      740.27     11.24 o 
  -2  -2   6      407.66      382.20     13.63 o 
  -1  -2   6       37.96       38.80      2.59 o 
   0  -2   6      559.69      537.02      7.90 o 
   1  -2   6       75.49       63.31      2.86 o 
   2  -2   6      547.11      578.89      6.69 o 
   3  -2   6        7.50       15.97      2.22 o 
   4  -2   6      149.00      156.37      9.48 o 
   5  -2   6        1.50        5.72      2.22 o 
   6  -2   6       40.16       45.24      6.97 o 
   7  -2   6       57.89       77.72      6.26 o 
   8  -2   6      115.20      118.14      6.37 o 
   9  -2   6       24.02       20.90      4.08 o 
  10  -2   6       43.72       54.51     10.65 o 
  11  -2   6        4.28       10.10      4.15 o 
  -9  -1   6        8.18        4.87      3.78 o 
  -8  -1   6       36.72       34.72      5.08 o 
  -7  -1   6        9.29       15.75      4.79 o 
  -6  -1   6      157.12      164.06     10.78 o 
  -5  -1   6       13.67       17.81      7.84 o 
  -4  -1   6      263.60      255.69      7.28 o 
  -3  -1   6       10.06       10.84      2.03 o 
  -2  -1   6      164.63      158.26      4.74 o 
  -1  -1   6       90.50       86.39      6.49 o 
   0  -1   6       22.80       19.96      1.87 o 
   1  -1   6     1077.28     1073.04      9.95 o 
   2  -1   6       45.68       51.64      3.18 o 
   3  -1   6      687.47      718.85     11.03 o 
   4  -1   6       10.11       10.57      2.42 o 
   5  -1   6      301.16      278.14      9.72 o 
   6  -1   6       25.27       36.83      8.50 o 
   7  -1   6        1.57        1.57      3.57 o 
   8  -1   6      113.39      105.29      5.87 o 
   9  -1   6       31.18       43.93      4.60 o 
  10  -1   6      102.73      110.60      6.38 o 
  11  -1   6       19.04       24.20      4.66 o 
  -9   0   6        0.45        3.48      9.29 o 
  -8   0   6      100.91      104.02      9.28 o 
  -7   0   6       54.25       52.79      5.70 o 
  -6   0   6      208.55      237.85     11.87 o 
  -5   0   6        6.51       13.54      7.01 o 
  -4   0   6      188.98      188.15      7.45 o 
  -3   0   6       62.61       65.24      4.38 o 
  -2   0   6      594.42      593.25      8.80 o 
  -1   0   6       80.56       86.33      2.90 o 
   0   0   6      729.41      786.73     12.08 o 
   1   0   6      567.36      563.51     11.76 o 
   2   0   6      625.25      659.40      7.96 o 
   3   0   6      370.20      355.12      7.37 o 
   4   0   6      577.61      606.65     10.33 o 
   5   0   6      138.98      129.38      2.79 o 
   6   0   6        8.04        5.95      0.94 o 
   7   0   6       14.29       21.50      4.93 o 
   8   0   6        4.51        7.28      4.67 o 
   9   0   6      289.96      285.17     11.60 o 
  10   0   6        5.67        4.88      5.17 o 
  11   0   6       96.91       96.63     10.80 o 
  12   0   6        0.12        3.08      4.59 o 
  -8   1   6       34.27       36.37      8.80 o 
  -7   1   6      197.67      221.65     12.30 o 
  -6   1   6       95.33       97.38      8.62 o 
  -5   1   6      124.78      114.36      6.72 o 
  -4   1   6      605.07      636.86     23.72 o 
  -3   1   6        1.60       -0.46      9.48 o 
  -2   1   6      701.57      721.96     10.34 o 
  -1   1   6       23.20       15.99      3.26 o 
   0   1   6     2149.53     2200.12     15.04 o 
   1   1   6      442.99      443.96      5.99 o 
   2   1   6     1340.28     1270.46      9.35 o 
   3   1   6       99.04       92.73      4.38 o 
   4   1   6       81.56       61.70      4.73 o 
   5   1   6      188.10      166.98      4.14 o 
   6   1   6      194.04      199.04      4.96 o 
   7   1   6       89.57       97.33      3.45 o 
   8   1   6       71.66       76.30      4.14 o 
   9   1   6      185.91      200.80      6.93 o 
  10   1   6      138.21      147.71      6.44 o 
  11   1   6      148.65      161.12      9.87 o 
  12   1   6       48.45       45.08     10.21 o 
  -8   2   6        0.06        9.70      4.13 o 
  -7   2   6      176.67      201.80     10.60 o 
  -6   2   6        2.07        5.61      3.25 o 
  -5   2   6      469.59      475.59     25.90 o 
  -4   2   6      112.15      127.73      9.71 o 
  -3   2   6       26.77       38.38      5.23 o 
  -2   2   6      331.84      370.49     14.62 o 
  -1   2   6       89.19       81.26      9.56 o 
   0   2   6     2707.98     2773.65     40.42 o 
   1   2   6      677.36      580.48      7.31 o 
   2   2   6        8.52       15.17      1.87 o 
   3   2   6      630.29      572.44     13.40 o 
   4   2   6      524.89      545.43      7.10 o 
   5   2   6       46.40       39.73      5.38 o 
   6   2   6     4344.31     4748.97     20.63 o 
   7   2   6        2.44        2.95      3.30 o 
   8   2   6      400.83      463.64      8.10 o 
   9   2   6        3.27        5.00      1.82 o 
  10   2   6      481.68      537.92     18.47 o 
  11   2   6       33.94       22.89      3.95 o 
  12   2   6       63.13       73.39      8.03 o 
  13   2   6        4.92        7.78      4.15 o 
  -8   3   6       29.31       26.25      5.36 o 
  -7   3   6       45.85       55.15      6.87 o 
  -6   3   6      114.79      123.12      8.58 o 
  -5   3   6      179.28      192.93      9.49 o 
  -4   3   6        9.55       15.98      4.31 o 
  -3   3   6       50.30       55.59      5.10 o 
  -2   3   6       40.64       32.60      5.86 o 
  -1   3   6     1277.33     1379.00     18.98 o 
   0   3   6      214.69      218.88      5.55 o 
   1   3   6      603.56      557.13      9.09 o 
   2   3   6     1292.66     1473.43     14.22 o 
   3   3   6      212.97      217.87      5.15 o 
   4   3   6      257.99      250.73      5.43 o 
   5   3   6     3313.39     3734.79     24.21 o 
   6   3   6     2149.03     2251.07     17.21 o 
   7   3   6      936.33      949.98      9.54 o 
   8   3   6      347.32      323.39      9.57 o 
   9   3   6      197.17      204.70      8.24 o 
  10   3   6      787.62      839.59     26.28 o 
  11   3   6       71.50       58.92      5.62 o 
  12   3   6        5.55        3.80      1.78 o 
  13   3   6        0.49        6.66      4.85 o 
  -7   4   6       15.27       17.63      3.94 o 
  -6   4   6      113.53      135.41     12.45 o 
  -5   4   6        4.45       -0.79      4.28 o 
  -4   4   6      313.09      311.57     17.32 o 
  -3   4   6       27.57       19.07      2.39 o 
  -2   4   6     1124.95     1174.62     29.65 o 
  -1   4   6      776.29      775.77     25.90 o 
   0   4   6      968.21     1017.54     13.42 o 
   1   4   6      674.95      643.78     10.32 o 
   2   4   6      825.85      960.21     13.55 o 
   3   4   6      394.67      358.46      5.25 o 
   4   4   6       14.84       20.85      2.19 o 
   5   4   6      785.69      807.63     12.71 o 
   6   4   6        2.05        9.19      0.99 o 
   7   4   6      262.38      242.43      5.83 o 
   8   4   6        2.18        5.59      2.21 o 
   9   4   6      851.80      874.06     17.68 o 
  10   4   6      330.66      351.87     13.23 o 
  11   4   6        9.06        5.46      3.24 o 
  12   4   6        8.01        7.22      2.17 o 
  13   4   6       14.97        9.37      4.12 o 
  -7   5   6       54.14       55.03     14.08 o 
  -6   5   6        2.84        2.52      2.95 o 
  -5   5   6       23.18       18.99      3.68 o 
  -4   5   6      295.68      327.01     17.48 o 
  -3   5   6      268.18      275.64     12.35 o 
  -2   5   6      699.18      693.34     25.42 o 
  -1   5   6      258.45      249.42     14.45 o 
   0   5   6     1017.25     1047.40     16.53 o 
   1   5   6        4.19        4.55      1.14 o 
   2   5   6      591.06      539.55     10.12 o 
   3   5   6        8.79        8.58      1.94 o 
   4   5   6       35.41       31.40      2.32 o 
   5   5   6      229.91      216.28      4.79 o 
   6   5   6        1.45        0.26      1.14 o 
   7   5   6      155.16      155.14      4.51 o 
   8   5   6      150.49      160.64      4.71 o 
   9   5   6      240.86      233.48     11.58 o 
  10   5   6        6.00        7.22      2.03 o 
  11   5   6        3.12        0.01      1.72 o 
  12   5   6       15.29       19.07      3.66 o 
  13   5   6       68.78       68.50      6.42 o 
  14   5   6        2.81        8.01      4.71 o 
  -6   6   6        8.98        2.02      3.67 o 
  -5   6   6       40.85       41.92      5.69 o 
  -4   6   6      187.98      202.05     13.69 o 
  -3   6   6      253.22      273.45     13.19 o 
  -2   6   6       45.20       42.68      4.82 o 
  -1   6   6      347.88      353.47     12.80 o 
   0   6   6      244.86      242.29      6.14 o 
   1   6   6       73.94       61.62      2.54 o 
   2   6   6      571.66      555.84      6.51 o 
   3   6   6        6.36       11.56      1.83 o 
   4   6   6     1833.26     1926.18     20.06 o 
   5   6   6       57.57       43.17      4.65 o 
   6   6   6     1751.54     1743.44     25.13 o 
   7   6   6       39.27       36.80      4.41 o 
   8   6   6      383.92      398.74     12.14 o 
   9   6   6        0.26        2.47      2.31 o 
  10   6   6      150.56      151.45     22.97 o 
  11   6   6        0.24       -2.93      2.97 o 
  12   6   6       79.65       80.30      7.05 o 
  13   6   6       23.71       23.30      3.82 o 
  14   6   6       19.25       12.53      8.46 o 
  -6   7   6       13.64       18.32      4.85 o 
  -5   7   6      130.53      104.17      9.70 o 
  -4   7   6        2.06        3.94      3.15 o 
  -3   7   6      241.21      251.05     13.39 o 
  -2   7   6        2.76        8.55      2.51 o 
  -1   7   6      225.76      215.97     10.71 o 
   0   7   6        3.78        3.13      2.88 o 
   1   7   6      255.51      268.25     12.53 o 
   2   7   6      210.18      211.50      9.30 o 
   3   7   6      302.37      315.63      9.42 o 
   4   7   6      862.01      904.12     18.72 o 
   5   7   6     1093.90     1161.68     10.82 o 
   6   7   6       79.10       96.86      5.68 o 
   7   7   6      397.56      419.37     23.76 o 
   8   7   6       27.27       25.75      3.37 o 
   9   7   6       12.57        9.18      3.76 o 
  10   7   6      173.46      171.29     10.17 o 
  11   7   6       19.81       22.99      3.18 o 
  12   7   6       70.00       65.44      5.60 o 
  13   7   6        3.70        4.59      7.57 o 
  14   7   6       48.25       35.53      8.75 o 
  -5   8   6        3.87        7.06      5.31 o 
  -4   8   6       81.26       85.17      9.98 o 
  -3   8   6       41.42       44.85      5.91 o 
  -2   8   6       22.49       33.28      8.56 o 
  -1   8   6       73.73       69.37      7.51 o 
   0   8   6        5.80        5.77      1.92 o 
   1   8   6       78.89       87.50      4.14 o 
   2   8   6       38.63       46.79      7.16 o 
   3   8   6       26.53       23.81      2.81 o 
   4   8   6       18.92       17.50      2.98 o 
   5   8   6      389.03      410.33      9.34 o 
   6   8   6       25.16       23.48      3.78 o 
   7   8   6        2.03        3.86      2.56 o 
   8   8   6       27.75       29.36      4.22 o 
   9   8   6        1.16        0.73      4.06 o 
  10   8   6      164.76      175.04     16.33 o 
  11   8   6       51.01       50.01      8.37 o 
  12   8   6       14.37       14.85      3.43 o 
  13   8   6       38.41       37.08      4.78 o 
  14   8   6       33.42       33.33      6.10 o 
  -4   9   6       72.22       73.93      9.67 o 
  -3   9   6       12.09       12.54      3.02 o 
  -2   9   6       37.03       43.29      5.43 o 
  -1   9   6        1.97        2.76      2.53 o 
   0   9   6      166.26      169.98      5.51 o 
   1   9   6       16.06       12.35      3.54 o 
   2   9   6        5.49        5.68      1.72 o 
   3   9   6      190.47      179.51      6.11 o 
   4   9   6      458.12      471.42     11.75 o 
   5   9   6      217.73      232.84     13.97 o 
   6   9   6      202.16      193.70      8.65 o 
   7   9   6       43.49       54.34      5.36 o 
   8   9   6       35.49       29.02      3.47 o 
   9   9   6      347.32      353.11     14.35 o 
  10   9   6        5.83        2.79      3.07 o 
  11   9   6      139.22      137.94     14.38 o 
  12   9   6        2.02       11.66      4.38 o 
  13   9   6       31.34       28.76      4.44 o 
  -3  10   6       51.04       41.49      6.04 o 
  -2  10   6        2.44        3.20      2.13 o 
  -1  10   6       24.43       24.74      3.60 o 
   0  10   6      188.50      172.61      9.86 o 
   1  10   6       28.99       31.13      2.96 o 
   2  10   6      112.72      111.73      7.01 o 
   3  10   6      283.52      279.84      8.49 o 
   4  10   6      605.33      663.26     21.42 o 
   5  10   6        6.50        7.94      4.10 o 
   6  10   6      123.14      126.10      7.93 o 
   7  10   6        9.26        5.77      2.81 o 
   8  10   6      416.30      401.39     15.73 o 
   9  10   6      184.05      179.36      9.98 o 
  10  10   6       93.54      107.82      9.56 o 
  11  10   6      105.93       99.00      7.80 o 
  12  10   6        0.28       -1.90      3.03 o 
  13  10   6        6.96        6.62      3.20 o 
  -2  11   6        0.18        2.86      4.58 o 
  -1  11   6       47.45       52.72      7.33 o 
   0  11   6      106.29      106.99      8.47 o 
   1  11   6      115.50      101.35      5.80 o 
   2  11   6      121.15      120.69      6.24 o 
   3  11   6      216.85      225.99      6.95 o 
   4  11   6      219.85      228.34     10.23 o 
   5  11   6        5.61       12.45      3.66 o 
   6  11   6      122.69      116.10      6.07 o 
   7  11   6       37.12       34.54      5.25 o 
   8  11   6      483.37      488.65     22.50 o 
   9  11   6        6.84        4.50      2.16 o 
  10  11   6      142.88      148.60     18.72 o 
  11  11   6        5.30        7.90      3.16 o 
  12  11   6       20.34       21.94      4.93 o 
  13  11   6        0.17       -1.94      3.82 o 
  -1  12   6       24.31       22.95      4.37 o 
   0  12   6        1.03        6.60      2.37 o 
   1  12   6      135.23      145.04     13.42 o 
   2  12   6        0.19        2.73      4.47 o 
   3  12   6      136.09      139.77      6.84 o 
   4  12   6        4.51        7.00      3.76 o 
   5  12   6      109.40      104.50      5.78 o 
   6  12   6       21.38       14.20      3.28 o 
   7  12   6       95.36      112.05      9.88 o 
   8  12   6       69.67       63.84      7.24 o 
   9  12   6       58.99       73.89      6.76 o 
  10  12   6       36.55       42.19      5.13 o 
  11  12   6       56.35       52.05      7.33 o 
  12  12   6       10.17        4.92      3.50 o 
   1  13   6       21.20       22.37      6.50 o 
   2  13   6       76.95       70.42      6.40 o 
   3  13   6       36.24       29.83      4.56 o 
   4  13   6       60.24       51.53      5.04 o 
   5  13   6      123.81      142.10      8.60 o 
   6  13   6        6.94        7.77      3.36 o 
   7  13   6       36.07       27.84      7.09 o 
   8  13   6        1.01        0.92      2.41 o 
   9  13   6      113.65      121.41     11.62 o 
  10  13   6        5.05        2.81      3.40 o 
  11  13   6       66.95       69.59      9.45 o 
   3  14   6       10.46        7.61      3.40 o 
   4  14   6       54.34       54.45      7.04 o 
   5  14   6        0.16       -1.27      2.86 o 
   6  14   6       85.08       84.06      8.92 o 
   7  14   6        0.10        7.16      3.22 o 
   8  14   6       60.89       61.05     10.63 o 
   9  14   6       12.23       12.04      3.24 o 
  -3  -9   7        0.28       -3.20      3.20 o 
  -2  -9   7       32.57       24.42      4.77 o 
  -1  -9   7        2.41        3.73      2.55 o 
   0  -9   7       98.23      103.30     17.34 o 
   1  -9   7        0.04        4.45      2.90 o 
   2  -9   7       89.37       84.00     16.23 o 
  -5  -8   7      121.53      125.09     11.97 o 
  -4  -8   7       11.68        7.39      2.97 o 
  -3  -8   7       67.57       71.50     15.39 o 
  -2  -8   7       42.84       36.65      6.73 o 
  -1  -8   7        4.68        6.94      5.78 o 
   0  -8   7       50.09       45.12      5.19 o 
   1  -8   7       29.11       40.07      6.14 o 
   2  -8   7        8.98        8.31      3.47 o 
   3  -8   7       10.77       12.70      4.09 o 
   4  -8   7        1.41        5.05      2.94 o 
  -6  -7   7      106.38       89.27     12.64 o 
  -5  -7   7       69.77       65.81      5.13 o 
  -4  -7   7        6.15        3.96      2.43 o 
  -3  -7   7       68.66       76.68      4.77 o 
  -2  -7   7        3.01        0.69      1.93 o 
  -1  -7   7       72.32       78.16      7.84 o 
   0  -7   7        5.26        6.95      3.35 o 
   1  -7   7       82.57       87.83      8.83 o 
   2  -7   7       15.77       19.70      4.31 o 
   3  -7   7        0.97        3.30      2.63 o 
   4  -7   7        0.62       -0.43      3.76 o 
   5  -7   7       41.61       37.39      5.35 o 
   6  -7   7       23.44       16.59      3.61 o 
  -7  -6   7        1.26        0.68      3.98 o 
  -6  -6   7       64.96       56.34      6.59 o 
  -5  -6   7       56.41       37.07      7.20 o 
  -4  -6   7        5.58        2.82      2.03 o 
  -3  -6   7       76.77       78.94      4.55 o 
  -2  -6   7       80.75       74.26      4.46 o 
  -1  -6   7        4.00        6.75      2.45 o 
   0  -6   7      317.77      344.04     15.00 o 
   1  -6   7      126.68      124.92      6.77 o 
   2  -6   7        1.87        3.55      2.95 o 
   3  -6   7      112.86      117.30     14.59 o 
   4  -6   7        0.77        3.04      3.87 o 
   5  -6   7      206.70      203.47     15.38 o 
   6  -6   7       11.25       -0.11      3.84 o 
   7  -6   7       23.98       20.61      4.23 o 
  -7  -5   7       19.19       27.77      7.92 o 
  -6  -5   7       76.61       75.99      6.99 o 
  -5  -5   7       31.97       31.25      9.63 o 
  -4  -5   7       97.57       96.41      4.05 o 
  -3  -5   7        0.47       -0.95      1.77 o 
  -2  -5   7      267.66      281.76     20.52 o 
  -1  -5   7       86.45       67.51      4.34 o 
   0  -5   7      467.07      500.25     15.10 o 
   1  -5   7       11.41        7.86      3.38 o 
   2  -5   7      140.35      123.96     12.13 o 
   3  -5   7       36.63       39.47      5.52 o 
   4  -5   7      228.49      239.24     11.19 o 
   5  -5   7      269.18      281.23     21.47 o 
   6  -5   7       40.00       40.80      6.57 o 
   7  -5   7       25.31       20.66      3.62 o 
   8  -5   7        2.22       -1.50      3.60 o 
  -8  -4   7        0.80        8.45      6.27 o 
  -7  -4   7       25.06       26.15      4.97 o 
  -6  -4   7       23.69       12.66      3.82 o 
  -5  -4   7       83.33       89.33      5.61 o 
  -4  -4   7       60.62       56.86      3.20 o 
  -3  -4   7       82.02       73.13      5.52 o 
  -2  -4   7       90.49      103.75      6.42 o 
  -1  -4   7       98.34       89.84      4.48 o 
   0  -4   7      319.51      361.07     11.30 o 
   1  -4   7      116.81      111.13      7.48 o 
   2  -4   7       75.28       66.98      8.18 o 
   3  -4   7        1.96        8.36      3.07 o 
   4  -4   7      361.59      364.15     15.52 o 
   5  -4   7      104.81       95.19      7.90 o 
   6  -4   7      252.17      247.15     21.20 o 
   7  -4   7        0.29        5.42      2.41 o 
   8  -4   7       24.45       32.19      5.53 o 
   9  -4   7        4.59        5.81      4.00 o 
  -8  -3   7        4.81        2.91      3.82 o 
  -7  -3   7       35.57       36.36      5.36 o 
  -6  -3   7       13.23       15.30      4.88 o 
  -5  -3   7      312.69      301.81     10.72 o 
  -4  -3   7        4.11        4.79      3.61 o 
  -3  -3   7      199.24      197.87      8.50 o 
  -2  -3   7       11.14       10.77      1.81 o 
  -1  -3   7      307.83      334.37      8.03 o 
   0  -3   7       16.24       17.57      2.25 o 
   1  -3   7      339.19      359.44     10.89 o 
   2  -3   7       59.08       53.86      8.51 o 
   3  -3   7      120.54      120.77      5.69 o 
   4  -3   7      880.17      960.67     52.99 o 
   5  -3   7      246.26      246.15     11.81 o 
   6  -3   7      314.83      325.22     16.71 o 
   7  -3   7       80.20       90.54     17.76 o 
   8  -3   7       18.26       14.76      3.70 o 
   9  -3   7       10.19        5.78      3.30 o 
  10  -3   7       34.02       43.35      8.56 o 
  -8  -2   7       78.26       81.12      9.84 o 
  -7  -2   7        3.10        4.26      9.35 o 
  -6  -2   7      213.04      219.99      9.68 o 
  -5  -2   7       33.98       41.30      4.75 o 
  -4  -2   7      674.29      707.30     23.94 o 
  -3  -2   7       82.23       73.59      3.94 o 
  -2  -2   7      508.89      533.60     15.70 o 
  -1  -2   7      108.21       95.11      8.96 o 
   0  -2   7       37.03       38.36      2.65 o 
   1  -2   7      298.64      295.05      7.48 o 
   2  -2   7        4.50        4.07      1.82 o 
   4  -2   7      165.98      173.15     16.33 o 
   5  -2   7      466.03      552.05     27.36 o 
   6  -2   7       72.00       61.80      7.08 o 
   7  -2   7       46.25       47.47      5.16 o 
   8  -2   7       13.76       19.35      3.96 o 
   9  -2   7       10.11        5.89      2.65 o 
  10  -2   7       11.83       12.68      4.38 o 
  11  -2   7        0.17        5.12      3.55 o 
  -8  -1   7       95.88       98.16     10.45 o 
  -7  -1   7       26.81       12.78      6.42 o 
  -6  -1   7       73.96       76.48      6.32 o 
  -5  -1   7       60.38       50.65      5.22 o 
  -4  -1   7      838.92      867.70     26.39 o 
  -3  -1   7        1.42        1.97      5.85 o 
  -2  -1   7      237.53      243.13      7.40 o 
  -1  -1   7        9.99       14.29      1.85 o 
   0  -1   7      111.85      103.96      5.29 o 
   1  -1   7      778.92      751.90      7.73 o 
   2  -1   7      185.37      177.22      5.55 o 
   3  -1   7       68.48       60.80      5.38 o 
   4  -1   7      161.94      172.90      6.88 o 
   5  -1   7       74.17       79.41      6.74 o 
   6  -1   7        0.63        2.99      3.93 o 
   7  -1   7       12.55       13.88      4.04 o 
   8  -1   7       26.45       26.01      4.19 o 
   9  -1   7      141.95      150.50     13.53 o 
  10  -1   7        2.10        4.23      2.13 o 
  11  -1   7       54.65       64.29      7.65 o 
  -8   0   7       23.70       23.27      6.53 o 
  -7   0   7       13.77       18.16      3.76 o 
  -6   0   7       36.10       38.48      7.91 o 
  -5   0   7       95.77       94.03      6.15 o 
  -4   0   7      758.63      808.44     19.74 o 
  -3   0   7       44.61       37.84      4.53 o 
  -2   0   7        5.23        9.22      3.78 o 
  -1   0   7       39.40       35.76      5.20 o 
   0   0   7      644.72      665.28      9.14 o 
   1   0   7      113.51      115.11      3.57 o 
   2   0   7      419.28      408.22     11.83 o 
   3   0   7       60.07       61.46      4.00 o 
   4   0   7      189.30      187.41      4.86 o 
   5   0   7       72.96       68.68      3.12 o 
   6   0   7       22.55       24.79      4.28 o 
   7   0   7      105.10      114.78      5.81 o 
   8   0   7       10.37       14.78      5.01 o 
   9   0   7      156.37      146.65     12.43 o 
  10   0   7      169.84      177.93     16.64 o 
  11   0   7       85.98      100.97      8.63 o 
  12   0   7        9.04        6.97      3.42 o 
  -8   1   7        7.05       10.25      3.66 o 
  -7   1   7       23.02       17.80      3.79 o 
  -6   1   7        3.32        1.71      3.28 o 
  -5   1   7      105.41      108.57      6.06 o 
  -4   1   7      229.61      216.09      8.11 o 
  -3   1   7      151.14      129.11      6.18 o 
  -2   1   7       61.09       63.02      4.33 o 
  -1   1   7      323.23      339.10     15.08 o 
   0   1   7      286.55      288.01      6.42 o 
   1   1   7       86.87       71.65      4.21 o 
   2   1   7       78.90       67.97      4.40 o 
   3   1   7      136.61      144.89      4.41 o 
   4   1   7     1099.27     1138.99     13.40 o 
   5   1   7      150.85      150.10      4.71 o 
   6   1   7      344.38      333.62      7.56 o 
   7   1   7       24.56       30.80      3.30 o 
   8   1   7       79.78       85.79      6.97 o 
   9   1   7       28.47       28.55      5.11 o 
  10   1   7      265.83      250.22     19.32 o 
  11   1   7       12.09        8.58      2.83 o 
  12   1   7       23.20       22.67      4.68 o 
  -7   2   7       24.60       31.56      6.99 o 
  -6   2   7       92.96      102.82      6.76 o 
  -5   2   7       62.98       64.60      5.83 o 
  -4   2   7        6.65        4.08      3.41 o 
  -3   2   7        1.92       11.51      4.74 o 
  -2   2   7       76.76       84.64     14.40 o 
  -1   2   7      746.23      754.13     21.31 o 
   0   2   7       34.94       33.52      1.61 o 
   1   2   7      614.60      552.99      9.41 o 
   2   2   7      460.50      459.30      7.96 o 
   3   2   7     1301.29     1343.64     14.24 o 
   4   2   7      275.52      287.33      7.35 o 
   5   2   7     1465.22     1574.82     11.28 o 
   6   2   7      190.28      184.23      5.39 o 
   7   2   7      121.20      127.58      4.73 o 
   8   2   7      194.42      216.33      7.95 o 
   9   2   7      171.16      192.96      6.35 o 
  10   2   7       76.55       75.88     13.01 o 
  11   2   7      202.06      198.99     19.74 o 
  12   2   7       30.83       32.71      5.36 o 
  13   2   7        9.73        3.55      3.25 o 
  -7   3   7        9.57       13.29      5.00 o 
  -6   3   7      215.34      233.90     15.55 o 
  -5   3   7       12.84       20.94      4.64 o 
  -4   3   7      474.88      515.72     19.35 o 
  -3   3   7        9.08       14.63      4.02 o 
  -2   3   7      239.72      258.74     10.07 o 
  -1   3   7      363.59      378.21     15.73 o 
   0   3   7      931.24     1058.90     36.57 o 
   1   3   7      103.88       91.89      3.35 o 
   2   3   7     1559.46     1637.74     25.73 o 
   3   3   7      242.77      260.04      6.21 o 
   4   3   7      317.64      309.75      6.77 o 
   5   3   7     1339.70     1444.29     10.81 o 
   6   3   7       37.09       49.51      3.50 o 
   7   3   7      636.16      635.85     13.99 o 
   8   3   7        5.90       11.37      1.52 o 
   9   3   7      404.24      417.90     11.49 o 
  10   3   7       47.35       45.77      4.33 o 
  11   3   7      215.06      200.93     18.47 o 
  12   3   7       15.59       10.64      4.68 o 
  13   3   7       81.99       81.28     13.00 o 
  -7   4   7        7.42        6.72      2.82 o 
  -6   4   7       67.44       74.04      9.22 o 
  -5   4   7      163.38      181.11     15.30 o 
  -4   4   7      276.45      278.57     12.01 o 
  -3   4   7       83.17       98.60      9.06 o 
  -2   4   7      297.10      307.51      9.06 o 
  -1   4   7        4.68        5.71      4.68 o 
   0   4   7     2018.44     2156.86     72.31 o 
   1   4   7       11.89       13.21      1.99 o 
   2   4   7      769.36      793.60     12.18 o 
   3   4   7       99.57      117.60      6.00 o 
   4   4   7      589.88      569.73     17.22 o 
   5   4   7       65.35       71.83      6.04 o 
   6   4   7      554.38      572.70      7.29 o 
   7   4   7      335.47      299.10      7.96 o 
   8   4   7      448.61      463.36      9.01 o 
   9   4   7      151.02      143.26     10.61 o 
  10   4   7      125.99      127.97     12.01 o 
  11   4   7       44.62       49.29      4.52 o 
  12   4   7        1.00        0.20      1.75 o 
  13   4   7       28.12       33.28      8.45 o 
  -6   5   7        1.64       -4.09      4.09 o 
  -5   5   7      181.42      162.87     16.49 o 
  -4   5   7        2.70        5.01      3.68 o 
  -3   5   7      408.32      441.80     16.27 o 
  -2   5   7        4.99        6.37      3.86 o 
  -1   5   7      956.15      989.86     23.53 o 
   0   5   7      292.20      299.85     10.61 o 
   1   5   7      911.35      913.25     19.19 o 
   2   5   7       76.17       76.56      3.16 o 
   3   5   7      540.33      572.20      8.29 o 
   4   5   7      178.79      164.58      4.52 o 
   5   5   7       96.86       90.80      4.51 o 
   6   5   7      284.96      272.15      6.38 o 
   7   5   7      128.94      130.58      4.87 o 
   8   5   7      392.40      371.58     12.11 o 
   9   5   7       98.16       85.40      5.60 o 
  10   5   7       90.32       92.80      8.42 o 
  11   5   7        3.12        4.32      3.61 o 
  12   5   7        0.49        1.57      2.36 o 
  13   5   7       11.83       16.96      3.87 o 
  -6   6   7       87.40      106.49     21.07 o 
  -5   6   7       45.78       55.03     10.76 o 
  -4   6   7       71.33       73.02      7.54 o 
  -3   6   7       92.73      107.01     10.25 o 
  -2   6   7       71.38       75.72      6.08 o 
  -1   6   7       24.59       25.12      6.04 o 
   0   6   7       34.39       42.61      4.63 o 
   1   6   7      139.35      131.89      5.81 o 
   2   6   7       21.92       17.94      2.05 o 
   3   6   7      103.43       99.30      7.69 o 
   4   6   7      293.28      288.74      6.67 o 
   5   6   7      277.63      274.19      9.00 o 
   6   6   7       46.54       40.96      3.91 o 
   7   6   7      107.70       99.25      6.44 o 
   8   6   7        6.74        9.07      1.28 o 
   9   6   7       72.35       76.45      9.45 o 
  10   6   7       52.17       53.64      6.30 o 
  11   6   7       18.05       13.75      3.12 o 
  12   6   7       77.23       79.44      6.47 o 
  13   6   7       11.99       10.64      2.76 o 
  14   6   7       83.09       72.02     13.27 o 
  -5   7   7       10.40        5.82      2.26 o 
  -4   7   7       26.12       27.02      4.52 o 
  -3   7   7       49.21       45.30      4.97 o 
  -2   7   7        4.27        5.19      2.35 o 
  -1   7   7       46.96       61.83      5.07 o 
   0   7   7       74.96       67.44      6.83 o 
   1   7   7      436.99      420.29      9.11 o 
   2   7   7       57.14       65.02      4.62 o 
   3   7   7      301.38      284.93      9.07 o 
   4   7   7        0.47        1.72      1.25 o 
   5   7   7      912.30      967.99     19.69 o 
   6   7   7       70.07       62.80      6.42 o 
   7   7   7       44.84       43.35      2.37 o 
   8   7   7       37.38       37.19      4.11 o 
   9   7   7      229.27      253.74     11.01 o 
  10   7   7       60.71       64.31      6.80 o 
  11   7   7      249.62      254.41     13.59 o 
  12   7   7       60.18       74.15     12.51 o 
  13   7   7       74.68       85.01      8.98 o 
  14   7   7       52.10       50.06      5.94 o 
  -4   8   7        8.02       11.86      2.87 o 
  -3   8   7        5.67        2.52      1.90 o 
  -2   8   7       49.57       59.16     13.71 o 
  -1   8   7       21.51       23.76      4.91 o 
   0   8   7      714.97      741.41     25.56 o 
   1   8   7       18.89       21.73      2.67 o 
   2   8   7       48.36       41.50      3.63 o 
   3   8   7        1.93        5.30      1.74 o 
   4   8   7      699.20      687.94     12.29 o 
   5   8   7      317.05      359.05     11.95 o 
   6   8   7       83.85       96.39      4.40 o 
   7   8   7       16.76       17.36      2.65 o 
   8   8   7        1.92        6.06      2.25 o 
   9   8   7      163.20      164.00      8.42 o 
  10   8   7       47.37       50.14      5.62 o 
  11   8   7       95.17      104.17      6.84 o 
  12   8   7       24.31       25.45      3.81 o 
  13   8   7      110.30      116.24      9.84 o 
  14   8   7        0.84        1.93      3.61 o 
  -3   9   7       35.09       29.78      5.27 o 
  -2   9   7       79.80       99.69      7.68 o 
  -1   9   7      187.53      170.94     10.27 o 
   0   9   7      115.74      112.36      6.95 o 
   1   9   7      185.07      189.14      6.83 o 
   2   9   7        3.60        2.96      1.73 o 
   3   9   7      178.61      171.48      8.70 o 
   4   9   7     1096.47     1194.03     22.47 o 
   5   9   7       17.28       16.08      4.15 o 
   6   9   7      419.42      416.77     19.98 o 
   7   9   7       33.84       52.28      5.27 o 
   8   9   7      169.72      175.60     10.06 o 
   9   9   7       59.23       66.41      6.93 o 
  10   9   7       70.37       75.50      7.83 o 
  11   9   7       24.55       22.26      5.01 o 
  12   9   7       71.51       70.90      7.77 o 
  13   9   7       54.08       54.28     10.88 o 
  -3  10   7       89.46       83.56      9.04 o 
  -2  10   7        1.06        1.21      2.55 o 
  -1  10   7      121.96      115.63      9.21 o 
   0  10   7       34.99       29.49      3.32 o 
   1  10   7      170.93      174.22      8.62 o 
   2  10   7       34.43       31.64      2.97 o 
   3  10   7      226.18      246.06      9.64 o 
   4  10   7      174.37      155.14      4.48 o 
   5  10   7      167.65      177.22      9.64 o 
   6  10   7      129.56      122.39     23.39 o 
   7  10   7      230.39      214.51      9.94 o 
   8  10   7      257.30      325.38     51.39 o 
   9  10   7       32.48       39.32      5.51 o 
  10  10   7      158.41      157.84     13.45 o 
  11  10   7        0.05        3.33      4.79 o 
  12  10   7       88.18       83.81      9.39 o 
  13  10   7        1.52        7.86      3.09 o 
  -1  11   7       34.55       36.84      5.27 o 
   0  11   7       19.32       16.28      3.10 o 
   1  11   7      216.79      235.40     25.44 o 
   2  11   7        2.58        3.26      2.95 o 
   3  11   7       90.03       86.02      4.06 o 
   4  11   7        1.09        2.54      2.96 o 
   5  11   7      116.43      124.25      6.27 o 
   6  11   7        6.06        7.30      3.22 o 
   7  11   7      113.96      115.89     20.06 o 
   8  11   7       10.35       18.33      4.87 o 
   9  11   7      101.03      104.54      8.43 o 
  10  11   7       18.70       26.23      6.88 o 
  11  11   7       39.77       43.04      5.89 o 
  12  11   7       20.79       26.23     11.74 o 
  13  11   7        5.21       10.61      6.25 o 
   0  12   7      113.31      109.79     18.48 o 
   1  12   7        0.84        1.15      2.38 o 
   2  12   7       85.23       87.43      7.08 o 
   3  12   7       21.51       18.52      5.52 o 
   4  12   7      133.08      135.61      6.71 o 
   5  12   7      122.09      133.66      7.28 o 
   6  12   7       13.64       25.83      3.76 o 
   7  12   7       27.80       29.80      4.50 o 
   8  12   7        0.83        1.91      2.71 o 
   9  12   7       78.85       88.29      7.98 o 
  10  12   7       13.51       11.85      3.48 o 
  11  12   7       41.42       46.69     10.79 o 
  12  12   7        1.00       -0.84      4.82 o 
   1  13   7        5.39        2.41      4.36 o 
   3  13   7        0.64        0.69      2.35 o 
   4  13   7       96.51       75.74      6.99 o 
   5  13   7        0.03        4.93      2.92 o 
   6  13   7        7.86        6.77      3.79 o 
   7  13   7        2.70        1.17      1.53 o 
   8  13   7       29.84       37.66      5.10 o 
   9  13   7       33.80       47.75      7.87 o 
  10  13   7       61.96       62.38      8.85 o 
  11  13   7        3.72       10.41      5.88 o 
   4  14   7       45.41       38.17      5.18 o 
   5  14   7       28.20       34.52      8.77 o 
   6  14   7       30.21       34.63      8.54 o 
   7  14   7        7.71        7.62      2.16 o 
   8  14   7       37.48       35.98      7.61 o 
   9  14   7       13.17       14.63      4.21 o 
  -3  -8   8       40.61       28.58      5.40 o 
  -2  -8   8        1.00        0.69      2.45 o 
  -1  -8   8       60.87       44.47      7.36 o 
   0  -8   8        9.05       11.59      5.56 o 
   1  -8   8       68.87       72.78      9.31 o 
   2  -8   8        9.00       13.86      3.92 o 
  -5  -7   8        1.47        2.33      4.77 o 
  -4  -7   8       87.72       92.36     12.17 o 
  -3  -7   8       11.17        4.66      1.92 o 
  -2  -7   8       67.91       77.98     24.87 o 
  -1  -7   8       80.47       78.38     14.22 o 
   0  -7   8        0.31        3.91      2.45 o 
   1  -7   8       51.01       45.94      5.93 o 
   2  -7   8       34.66       37.15      6.48 o 
   3  -7   8       51.51       50.89      8.83 o 
   4  -7   8        1.16        2.11      3.29 o 
   5  -7   8        0.74        6.61      8.35 o 
  -5  -6   8       27.16       16.89      4.65 o 
  -4  -6   8       34.82       28.66      4.90 o 
  -3  -6   8       21.38       20.17      3.87 o 
  -2  -6   8       90.95       96.16      5.29 o 
  -1  -6   8        0.29        2.93      4.63 o 
   0  -6   8       48.99       40.98      5.10 o 
   1  -6   8        3.20        3.34      1.94 o 
   2  -6   8       32.30       33.39      4.38 o 
   3  -6   8       20.11       15.19      4.94 o 
   4  -6   8       36.24       31.66     11.43 o 
   5  -6   8       60.83       40.34      8.46 o 
   6  -6   8       83.76       74.37      9.93 o 
  -6  -5   8        0.75        0.35      3.51 o 
  -5  -5   8       32.20       31.50      8.92 o 
  -4  -5   8       11.08       10.08      3.37 o 
  -3  -5   8       26.18       27.09      4.89 o 
  -2  -5   8       41.85       56.89      4.80 o 
  -1  -5   8      163.39      182.09     10.79 o 
   0  -5   8       25.31       25.95      4.30 o 
   1  -5   8      184.38      171.71     10.33 o 
   2  -5   8       86.25      100.24     10.91 o 
   3  -5   8        3.71       10.71      5.10 o 
   4  -5   8       30.12       48.48      4.97 o 
   5  -5   8      142.17      137.89     22.41 o 
   6  -5   8      215.68      179.81     16.79 o 
   7  -5   8        0.01       -3.00      3.73 o 
  -7  -4   8       45.04       35.19      5.02 o 
  -6  -4   8       36.06       27.59      4.84 o 
  -5  -4   8       47.01       44.48      5.76 o 
  -4  -4   8        8.89        7.84      3.20 o 
  -3  -4   8       83.07       82.00      3.94 o 
  -2  -4   8        5.05        7.00      2.15 o 
  -1  -4   8      276.72      294.59     11.11 o 
   0  -4   8       57.49       51.70      3.94 o 
   1  -4   8      241.08      257.44     13.23 o 
   2  -4   8        0.28        3.89      2.97 o 
   3  -4   8      102.74      114.81      8.83 o 
   4  -4   8       84.03       95.22      8.17 o 
   5  -4   8      314.36      344.50     22.28 o 
   6  -4   8      160.81      183.27     20.25 o 
   7  -4   8       12.54        9.75      2.97 o 
   8  -4   8        6.21        9.75      4.85 o 
   9  -4   8       25.59       33.55      5.90 o 
  -7  -3   8        0.20        1.87      7.55 o 
  -6  -3   8       51.65       47.72      9.72 o 
  -5  -3   8        0.25       -0.80      3.37 o 
  -4  -3   8       66.15       67.04      5.65 o 
  -3  -3   8        4.26        4.28      2.22 o 
  -2  -3   8       11.04        7.67      2.26 o 
  -1  -3   8       48.49       46.78      3.14 o 
   0  -3   8       53.59       57.74      3.57 o 
   1  -3   8       63.70       64.23      6.56 o 
   2  -3   8        0.18        0.46      2.89 o 
   3  -3   8      133.76      149.56      8.34 o 
   4  -3   8       62.09       68.55      6.81 o 
   5  -3   8      217.95      210.38     13.21 o 
   6  -3   8        9.29        9.17      3.66 o 
   7  -3   8       78.60       81.52      8.73 o 
   8  -3   8        2.52        6.31      4.39 o 
   9  -3   8       19.38       17.05      5.22 o 
  -7  -2   8        7.56        8.21      4.08 o 
  -6  -2   8       29.31       38.95      4.69 o 
  -5  -2   8       45.95       54.59      5.07 o 
  -4  -2   8      101.95      110.79     12.96 o 
  -3  -2   8        0.34       -3.06      3.06 o 
  -2  -2   8       47.35       56.71      3.08 o 
  -1  -2   8       25.59       27.94      3.48 o 
   0  -2   8      255.18      272.38      7.28 o 
   1  -2   8       13.66       11.16      4.08 o 
   2  -2   8      343.27      356.32      8.96 o 
   3  -2   8       43.89       42.34      5.61 o 
   4  -2   8      245.79      274.23     13.35 o 
   5  -2   8       61.03       61.78      5.56 o 
   6  -2   8      135.10      138.24      8.22 o 
   7  -2   8      117.09      115.24     10.67 o 
   8  -2   8        1.43        7.02      4.02 o 
   9  -2   8       16.75       24.88      4.85 o 
  10  -2   8        0.33        3.15      2.64 o 
  -7  -1   8       24.87       25.24     10.65 o 
  -6  -1   8        3.80        4.95      3.44 o 
  -5  -1   8      131.77      155.02     17.72 o 
  -4  -1   8       60.12       62.99     12.47 o 
  -3  -1   8      289.23      316.70     12.86 o 
  -2  -1   8      265.89      278.84      9.64 o 
  -1  -1   8      289.14      312.48      8.69 o 
   0  -1   8      375.62      387.07     10.22 o 
   1  -1   8      195.49      208.86      7.82 o 
   2  -1   8      295.28      300.52     10.00 o 
   3  -1   8      176.24      169.39     15.07 o 
   4  -1   8      134.47      116.79      7.52 o 
   5  -1   8       93.20       87.08      6.97 o 
   6  -1   8       96.12      104.69      7.69 o 
   7  -1   8       11.99        9.62      3.57 o 
   8  -1   8       59.37       61.99      5.40 o 
   9  -1   8       11.64        6.96      2.25 o 
  10  -1   8       35.50       29.60      5.89 o 
  11  -1   8        5.05        0.29      4.63 o 
  -7   0   8        6.77        5.48      6.95 o 
  -6   0   8       10.76       15.95      4.28 o 
  -5   0   8       85.67       96.75      7.04 o 
  -4   0   8        7.49       12.08      5.17 o 
  -3   0   8      789.00      871.59     39.84 o 
  -2   0   8       12.71       16.11      3.67 o 
  -1   0   8      706.37      698.34     17.21 o 
   0   0   8       13.50       15.51      2.32 o 
   1   0   8      295.52      292.28      8.76 o 
   2   0   8      673.35      691.44     15.43 o 
   3   0   8        1.80        4.52      1.15 o 
   4   0   8      202.25      199.59      8.17 o 
   5   0   8       36.48       31.67      3.47 o 
   6   0   8        4.91        3.16      2.70 o 
   7   0   8       74.41       87.55      8.04 o 
   8   0   8      197.75      207.89      7.85 o 
   9   0   8       14.26       16.66      2.30 o 
  10   0   8      131.75      123.17      8.77 o 
  11   0   8       10.11        8.70      3.33 o 
  12   0   8       38.47       35.16     10.30 o 
  -7   1   8        3.49        8.05      3.70 o 
  -6   1   8       18.77       20.20      7.68 o 
  -5   1   8       42.94       43.25      4.75 o 
  -4   1   8      115.12      122.72      6.75 o 
  -3   1   8      135.48      163.53      6.90 o 
  -2   1   8       56.89       61.63      7.47 o 
  -1   1   8       46.97       48.06      9.50 o 
   0   1   8      109.61      103.34      4.45 o 
   1   1   8      426.06      431.00     11.19 o 
   2   1   8      401.95      434.13     10.54 o 
   3   1   8      401.20      393.85     11.53 o 
   4   1   8       48.67       36.99      3.36 o 
   5   1   8      570.81      557.27      9.29 o 
   6   1   8      109.94       96.29      6.56 o 
   7   1   8      273.13      283.63     19.64 o 
   8   1   8      213.61      235.50     12.43 o 
   9   1   8      185.45      219.21     12.07 o 
  10   1   8       33.27       27.76      7.07 o 
  11   1   8      243.84      225.63     40.89 o 
  12   1   8      139.39      102.10     29.59 o 
  -7   2   8        0.10        5.98      4.03 o 
  -6   2   8       69.54       70.57      8.77 o 
  -5   2   8        0.39       -3.22      3.37 o 
  -4   2   8      100.33      125.69      9.69 o 
  -3   2   8       67.48       70.97      6.59 o 
  -2   2   8       29.33       39.83      7.77 o 
  -1   2   8       18.82       13.91      2.94 o 
   0   2   8      543.20      528.48     11.92 o 
   1   2   8       64.86       65.82      2.92 o 
   2   2   8       56.60       48.37      3.33 o 
   3   2   8      375.49      351.23      7.79 o 
   4   2   8      647.40      707.20     21.02 o 
   5   2   8      677.17      654.36     14.24 o 
   6   2   8      321.40      322.35     10.00 o 
   7   2   8      656.81      685.88     13.32 o 
   8   2   8       49.21       42.87      2.64 o 
   9   2   8      325.20      334.96     14.17 o 
  10   2   8       38.05       36.55      5.88 o 
  11   2   8      406.54      432.10     21.97 o 
  12   2   8       98.86      102.69     15.56 o 
  13   2   8       18.20       16.79      5.52 o 
  -6   3   8       36.68       28.64      6.95 o 
  -5   3   8      141.99      158.27     10.06 o 
  -4   3   8       96.18       97.65      7.12 o 
  -2   3   8      287.26      303.30     15.60 o 
  -1   3   8      336.83      346.97     13.05 o 
   0   3   8      694.87      703.65     18.59 o 
   1   3   8      249.87      262.33      7.61 o 
   2   3   8      631.60      617.68     12.98 o 
   3   3   8        0.18        2.56      1.37 o 
   4   3   8     1208.22     1288.63     18.15 o 
   5   3   8       35.06       36.62      4.59 o 
   6   3   8      474.17      492.66     11.72 o 
   7   3   8      188.80      195.94      8.36 o 
   8   3   8      116.32      103.48      5.43 o 
   9   3   8       34.47       37.54      2.97 o 
  10   3   8      175.47      163.04      6.29 o 
  11   3   8      194.97      180.38     33.98 o 
  12   3   8        3.05        0.09      2.75 o 
  13   3   8       13.22       15.68      6.47 o 
  -6   4   8        1.21        4.21      2.36 o 
  -5   4   8      237.93      244.47     35.15 o 
  -4   4   8       31.27       39.25      7.08 o 
  -3   4   8      368.76      397.42     22.54 o 
  -2   4   8       11.64        9.28      3.82 o 
  -1   4   8      261.65      267.46     12.82 o 
   0   4   8       41.99       40.11      9.60 o 
   1   4   8      610.89      664.83     18.35 o 
   2   4   8      217.51      214.01      6.92 o 
   3   4   8      581.99      570.50      6.96 o 
   4   4   8      205.43      194.85      7.43 o 
   5   4   8      251.52      253.08      7.20 o 
   6   4   8      415.89      415.16     15.42 o 
   7   4   8        2.78        4.32      1.57 o 
   8   4   8      244.29      251.94      5.13 o 
   9   4   8       22.03       21.16      3.52 o 
  10   4   8       49.02       45.63      7.11 o 
  11   4   8        2.39        1.99      1.24 o 
  12   4   8        4.70        6.21      4.16 o 
  -5   5   8      127.59      130.13     10.98 o 
  -4   5   8      243.91      270.14     18.64 o 
  -3   5   8       85.47       90.48      7.81 o 
  -2   5   8       17.11       16.40      3.00 o 
  -1   5   8      174.01      182.88      9.52 o 
   0   5   8       20.92       21.66      3.31 o 
   1   5   8      823.95      900.19     17.05 o 
   2   5   8        2.39        0.98      0.75 o 
   3   5   8      579.58      600.89     13.40 o 
   4   5   8       36.27       33.37      2.98 o 
   5   5   8      963.18      988.91     21.00 o 
   6   5   8       41.69       38.54      2.90 o 
   7   5   8      720.67      783.03     11.70 o 
   8   5   8      187.99      179.28      5.31 o 
   9   5   8      256.00      275.46      7.08 o 
  10   5   8       14.66       21.08      2.97 o 
  11   5   8       10.54       11.61      2.62 o 
  12   5   8        4.38        4.87      2.32 o 
  13   5   8        3.37        3.17      4.17 o 
  -5   6   8       13.97       13.54      4.18 o 
  -4   6   8      151.79      161.04     16.08 o 
  -3   6   8       14.74       15.54      5.13 o 
  -2   6   8      102.79      101.91      7.20 o 
  -1   6   8      106.63       97.29      7.35 o 
   0   6   8      252.70      263.40      9.57 o 
   1   6   8      310.70      342.79     16.03 o 
   2   6   8       62.89       62.80      4.03 o 
   3   6   8      387.51      422.97     10.46 o 
   4   6   8       17.53       22.30      1.96 o 
   5   6   8        6.67        7.95      1.13 o 
   6   6   8      167.83      168.50      7.59 o 
   7   6   8        1.67        4.41      2.18 o 
   8   6   8        6.44        7.48      1.72 o 
   9   6   8      162.68      172.33      6.04 o 
  10   6   8        8.68        5.66      2.15 o 
  11   6   8       40.69       36.09      5.23 o 
  12   6   8       54.16       51.38      4.99 o 
  13   6   8        6.54       10.55      4.25 o 
  -4   7   8        1.33        1.99      4.55 o 
  -3   7   8        7.31       10.24      3.53 o 
  -2   7   8       42.81       48.90      6.02 o 
  -1   7   8        6.74       10.13      3.97 o 
   0   7   8      117.38      127.76      7.66 o 
   1   7   8        1.47        0.67      1.91 o 
   2   7   8       94.03       98.10      6.76 o 
   3   7   8      413.56      434.77     15.61 o 
   4   7   8       12.00        9.79      3.82 o 
   5   7   8       67.85       54.80      4.75 o 
   6   7   8      122.20      106.18      4.04 o 
   7   7   8       75.25       72.90      3.20 o 
   8   7   8       99.00      101.40     10.26 o 
   9   7   8      154.20      173.82      8.28 o 
  10   7   8       60.08       59.58      6.67 o 
  11   7   8       99.58      116.00      7.58 o 
  12   7   8        0.72        7.57      2.97 o 
  13   7   8      111.15      114.59      9.43 o 
  14   7   8        0.32       11.75      3.25 o 
  -4   8   8       11.69       12.97      3.71 o 
  -3   8   8        2.03       -0.01      4.01 o 
  -2   8   8       77.91       83.15      8.38 o 
  -1   8   8       65.22       76.98      6.78 o 
   0   8   8        9.13       11.52      3.83 o 
   1   8   8      148.15      136.36     10.44 o 
   2   8   8       58.72       62.03      5.80 o 
   3   8   8        3.29        3.84      2.86 o 
   4   8   8        4.61        8.29      4.35 o 
   5   8   8      219.15      194.92      5.14 o 
   6   8   8      379.12      399.76     12.62 o 
   7   8   8      146.35      138.28     10.88 o 
   8   8   8      343.51      374.79     13.04 o 
   9   8   8        3.54        1.75      2.63 o 
  10   8   8      372.09      399.09     13.77 o 
  11   8   8       13.62       16.48      6.47 o 
  12   8   8      112.69       83.32     16.29 o 
  13   8   8       44.55       48.96      6.23 o 
  -3   9   8       47.87       42.84      8.19 o 
  -2   9   8       16.63       16.12      4.83 o 
  -1   9   8      191.70      188.56     13.85 o 
   0   9   8        8.93        3.38      1.73 o 
   1   9   8      256.17      268.93     12.88 o 
   2   9   8        0.65        1.86      1.43 o 
   3   9   8      111.69      130.47      5.75 o 
   4   9   8       17.13       20.15      3.04 o 
   5   9   8      740.02      729.73     16.50 o 
   6   9   8      383.79      410.31     11.54 o 
   7   9   8      268.40      276.85     10.87 o 
   8   9   8       30.39       44.64      5.29 o 
   9   9   8      367.35      380.06     18.11 o 
  10   9   8      182.99      167.49     13.60 o 
  11   9   8       10.14       10.34      3.91 o 
  12   9   8      130.85      166.52     13.08 o 
  13   9   8        0.67        0.69      2.85 o 
  -2  10   8       39.49       33.17      6.95 o 
  -1  10   8      147.60      135.00     11.39 o 
   0  10   8      151.86      136.36     10.65 o 
   1  10   8      150.24      158.11     11.51 o 
   2  10   8       64.88       66.22      5.72 o 
   3  10   8      203.98      212.20     10.03 o 
   4  10   8        7.91        9.45      1.85 o 
   5  10   8      626.90      613.50     22.14 o 
   6  10   8        0.25        1.98      3.14 o 
   7  10   8      267.67      266.14     14.79 o 
   8  10   8        4.17        4.38      2.28 o 
   9  10   8      209.11      188.30     10.46 o 
  10  10   8       42.38       30.55      4.59 o 
  11  10   8       46.93       63.75      6.71 o 
  12  10   8       17.12       21.17      6.85 o 
  13  10   8       24.73       26.82      5.76 o 
  -1  11   8        6.22        1.18      2.65 o 
   0  11   8      122.17      124.84     12.77 o 
   1  11   8       15.60        4.32      3.82 o 
   2  11   8       73.73       69.97      6.31 o 
   3  11   8        2.41        4.17      1.34 o 
   4  11   8       86.89       88.17      5.55 o 
   5  11   8       14.30       12.52      3.20 o 
   6  11   8      146.68      119.43     17.87 o 
   7  11   8      112.26      108.90      7.56 o 
   8  11   8       56.54       50.06      6.40 o 
   9  11   8      107.33      119.68     12.14 o 
  10  11   8       16.13       19.80      3.65 o 
  11  11   8       15.87        8.56      3.03 o 
  12  11   8        0.22        3.25      2.98 o 
  13  11   8       15.24       10.92      3.35 o 
   0  12   8        5.01        8.43      2.77 o 
   1  12   8       35.00       32.46      5.14 o 
   2  12   8       37.96       31.34      4.69 o 
   3  12   8        3.62        6.12      2.80 o 
   4  12   8       61.21       55.52      4.35 o 
   5  12   8       27.32       12.25      3.23 o 
   6  12   8       62.05       75.73      8.89 o 
   7  12   8        0.27        2.43      7.68 o 
   8  12   8       99.84      109.48     10.88 o 
   9  12   8        3.62        4.16      2.67 o 
  10  12   8       89.22      102.43     11.70 o 
  11  12   8       10.68       18.11      8.46 o 
  12  12   8        4.78       13.10      3.61 o 
   2  13   8       25.42       27.10      7.20 o 
   4  13   8       12.51       17.12      4.35 o 
   5  13   8       35.37       29.94      4.41 o 
   6  13   8        1.09        1.74      1.57 o 
   7  13   8       16.68       12.90      3.45 o 
   8  13   8        7.53        5.12      2.52 o 
   9  13   8       41.09       36.26      8.75 o 
  10  13   8       12.01        5.53      3.67 o 
  11  13   8        2.69        3.91      2.69 o 
   5  14   8       16.06        8.47      3.40 o 
   6  14   8        8.13       11.34      4.39 o 
   7  14   8       20.76       16.59      4.84 o 
   8  14   8        4.68        1.22      2.05 o 
   9  14   8        3.33        4.87      3.05 o 
  -2  -7   9       23.47       26.52      5.10 o 
  -1  -7   9        1.35        3.05      2.89 o 
   0  -7   9       16.92       27.85      9.25 o 
   1  -7   9        5.99        1.82      3.18 o 
   2  -7   9      141.35      141.60     12.55 o 
   3  -7   9        1.45        5.13      8.03 o 
  -4  -6   9       17.64        8.82      3.17 o 
  -3  -6   9       94.72      104.92     14.40 o 
  -2  -6   9        2.41        6.47      3.47 o 
  -1  -6   9       71.03       54.84     16.91 o 
   0  -6   9        4.83       10.09      2.71 o 
   1  -6   9       82.28       70.27      7.44 o 
   2  -6   9       64.60       66.53      6.93 o 
   3  -6   9       57.76       66.86      8.99 o 
   4  -6   9       13.01       19.27      5.99 o 
   5  -6   9       80.10       59.87      9.29 o 
  -5  -5   9       10.14       12.41      3.60 o 
  -4  -5   9       58.77       56.78      8.53 o 
  -3  -5   9       23.41       24.35      4.11 o 
  -2  -5   9       31.21       30.90      4.12 o 
  -1  -5   9       51.33       49.06      9.26 o 
   0  -5   9        0.56       -0.03      2.61 o 
   1  -5   9       84.03       66.52      6.97 o 
   2  -5   9       16.61       20.26      3.57 o 
   3  -5   9       41.57       41.70      6.35 o 
   4  -5   9        0.06        6.57      2.19 o 
   5  -5   9       67.05       73.47      8.18 o 
   6  -5   9        3.99       -3.24      3.37 o 
   7  -5   9       13.10        8.37      3.56 o 
  -5  -4   9       22.53       27.96     10.72 o 
  -4  -4   9       21.13       18.52      3.96 o 
  -3  -4   9        2.67        1.22      2.67 o 
  -2  -4   9       20.10       20.58      6.89 o 
  -1  -4   9       32.86       41.46      3.24 o 
   0  -4   9      183.15      176.71     10.35 o 
   1  -4   9       72.39       75.47      7.19 o 
   2  -4   9       49.34       46.12     13.77 o 
   3  -4   9      154.75      176.53     15.70 o 
   4  -4   9        1.55        3.15      3.17 o 
   5  -4   9       95.87       88.90      7.80 o 
   6  -4   9        0.02        2.29      3.77 o 
   7  -4   9       21.33       25.76      4.65 o 
   8  -4   9        0.14        4.80      3.61 o 
  -6  -3   9       27.34       22.67      4.51 o 
  -5  -3   9       90.99       82.35      7.61 o 
  -4  -3   9        0.65        2.22      2.89 o 
  -3  -3   9       27.53       23.88      4.51 o 
  -2  -3   9      123.07      139.82      9.30 o 
  -1  -3   9       11.12       14.12      3.05 o 
   0  -3   9      210.80      217.49      7.83 o 
   1  -3   9       52.91       49.54      5.93 o 
   2  -3   9      179.60      193.56     16.21 o 
   3  -3   9        4.00        0.68      2.28 o 
   4  -3   9       99.06       93.83     11.40 o 
   5  -3   9       36.87       24.29      6.15 o 
   6  -3   9       17.25       29.12      4.17 o 
   7  -3   9       27.17       31.12      6.15 o 
   8  -3   9        2.32        6.02      3.18 o 
   9  -3   9        3.04        6.10      4.03 o 
  -6  -2   9        0.01        4.05      3.60 o 
  -5  -2   9       59.08       54.72      6.94 o 
  -4  -2   9        1.79       12.27      6.61 o 
  -3  -2   9      201.79      216.92      8.86 o 
  -2  -2   9      388.68      423.56     13.48 o 
  -1  -2   9        1.12        2.91      1.97 o 
   0  -2   9      179.86      182.92      5.31 o 
   1  -2   9       71.29       64.03      5.02 o 
   2  -2   9      170.99      168.79     14.99 o 
   3  -2   9        9.72       12.27      4.24 o 
   4  -2   9       16.84       18.03      6.99 o 
   5  -2   9       19.30       20.65      5.00 o 
   6  -2   9       69.56       66.60      6.66 o 
   7  -2   9       32.00       28.24      3.52 o 
   8  -2   9       87.74      100.85     14.68 o 
   9  -2   9       15.90       13.88      3.46 o 
  10  -2   9        8.72       12.75      3.91 o 
  -6  -1   9        1.92        4.54      3.27 o 
  -5  -1   9       80.26       76.62      7.40 o 
  -4  -1   9        2.62        8.18      3.50 o 
  -3  -1   9      528.05      537.98     32.32 o 
  -2  -1   9      441.60      480.32     17.32 o 
  -1  -1   9       36.29       35.30      5.50 o 
   0  -1   9       22.44       23.08      3.47 o 
   1  -1   9      456.82      498.75     12.33 o 
   2  -1   9       42.23       46.97      3.66 o 
   3  -1   9       23.04       24.49      3.74 o 
   4  -1   9       41.99       45.29      4.74 o 
   5  -1   9       25.10       25.72      4.71 o 
   6  -1   9      286.91      338.69     15.33 o 
   7  -1   9       62.96       45.15     13.54 o 
   8  -1   9      226.24      234.32     10.66 o 
   9  -1   9       29.59       34.88     10.65 o 
  10  -1   9       19.75       18.57      4.74 o 
  11  -1   9        6.36        2.60      5.23 o 
  -6   0   9        3.50        2.88      3.30 o 
  -5   0   9       21.54       22.54      4.16 o 
  -4   0   9       55.69       71.46      7.53 o 
  -3   0   9      274.82      268.56     10.64 o 
  -2   0   9        4.54        8.80      3.58 o 
  -1   0   9        5.85        7.19      2.99 o 
   0   0   9      286.68      279.81      8.98 o 
   1   0   9       74.79       85.00      6.86 o 
   2   0   9       21.19       16.62      1.63 o 
   3   0   9       37.93       31.60      3.37 o 
   4   0   9       62.16       68.69      5.13 o 
   5   0   9      516.61      560.19     15.37 o 
   6   0   9       14.62       15.93      3.94 o 
   7   0   9      382.55      402.36     16.37 o 
   8   0   9       40.73       43.76      5.36 o 
   9   0   9       90.60       91.04     10.61 o 
  10   0   9        0.11        3.05      3.64 o 
  11   0   9        0.97        1.53      6.58 o 
  -6   1   9       12.73       12.58      5.44 o 
  -5   1   9       16.97       16.54      3.93 o 
  -4   1   9       72.26       76.79      7.61 o 
  -3   1   9        1.86        1.20      3.39 o 
  -2   1   9      311.85      311.51     12.31 o 
  -1   1   9      197.12      196.25      9.45 o 
   0   1   9      365.94      394.95     24.90 o 
   1   1   9        5.91        8.76      1.64 o 
   2   1   9        7.46        7.25      1.76 o 
   3   1   9      126.10      111.55      5.95 o 
   4   1   9      681.80      713.05     18.42 o 
   5   1   9        5.65        2.37      1.81 o 
   6   1   9      279.77      265.98     10.57 o 
   7   1   9       73.79       75.98      6.38 o 
   8   1   9       40.63       45.08     10.59 o 
   9   1   9      130.59      146.12     13.03 o 
  10   1   9       14.83       13.70      2.69 o 
  11   1   9       33.50       30.39      5.02 o 
  12   1   9        3.20        5.96      3.30 o 
  -6   2   9        0.07        0.94      2.07 o 
  -5   2   9       34.92       47.63      9.29 o 
  -4   2   9       22.28       28.85      5.20 o 
  -3   2   9      221.24      233.63     14.14 o 
  -2   2   9      127.23      136.74     30.08 o 
  -1   2   9      465.78      481.04     13.67 o 
   0   2   9       26.58       26.39      4.45 o 
   1   2   9      143.00      127.63     10.66 o 
   2   2   9      312.80      327.33     11.57 o 
   3   2   9        1.43        0.02      1.14 o 
   4   2   9      538.58      564.58      9.25 o 
   5   2   9        0.17        0.62      2.23 o 
   6   2   9      102.35      100.63      4.00 o 
   7   2   9       19.84       19.29      3.32 o 
   8   2   9       95.40      100.05      8.06 o 
   9   2   9        1.39        0.53      2.46 o 
  10   2   9      101.66      107.39     15.11 o 
  11   2   9       44.37       33.93      7.34 o 
  12   2   9       81.49       66.05      9.31 o 
  -5   3   9       67.45       56.25     11.92 o 
  -4   3   9        0.26        0.60      5.23 o 
  -3   3   9      173.39      191.29     34.58 o 
  -2   3   9        0.24        1.33      2.00 o 
  -1   3   9      152.04      154.78      9.30 o 
   0   3   9       40.54       45.52      5.13 o 
   1   3   9      422.28      416.68     11.73 o 
   2   3   9      140.67      151.24      8.84 o 
   3   3   9      210.02      198.11      8.17 o 
   4   3   9      480.92      475.66     11.16 o 
   5   3   9      292.23      324.62      9.30 o 
   6   3   9      523.29      499.94     13.60 o 
   7   3   9       62.87       56.26      3.71 o 
   8   3   9       75.82       71.51      5.10 o 
   9   3   9        3.13        3.64      1.35 o 
  10   3   9       45.89       55.43      7.74 o 
  11   3   9        0.29        0.52      2.45 o 
  12   3   9      110.43      108.80     20.01 o 
  13   3   9        0.75       10.23      5.09 o 
  -5   4   9       17.91       18.96      5.14 o 
  -4   4   9      179.74      205.08     14.32 o 
  -3   4   9       17.21       14.62      3.71 o 
  -2   4   9       65.63       59.27      6.92 o 
  -1   4   9       79.18       80.57      7.28 o 
   0   4   9      114.22      118.01      8.50 o 
   1   4   9      200.87      192.34      6.65 o 
   2   4   9       40.31       37.73      2.47 o 
   3   4   9      467.95      475.04     11.04 o 
   4   4   9       45.70       51.15      5.47 o 
   5   4   9      831.68      912.65     13.41 o 
   6   4   9       16.28       18.83      2.37 o 
   7   4   9      256.80      253.09      5.94 o 
   8   4   9        0.35        3.48      1.21 o 
   9   4   9       41.45       50.06      4.02 o 
  10   4   9       11.67       14.61      4.92 o 
  11   4   9       20.51       22.14      4.59 o 
  12   4   9       16.16        7.42      2.14 o 
  13   4   9       29.82       21.44      6.07 o 
  -5   5   9       75.35       67.39     10.30 o 
  -4   5   9      169.06      183.01     20.14 o 
  -3   5   9       10.17       10.54      2.92 o 
  -2   5   9       87.10       84.30      7.89 o 
  -1   5   9       93.79       83.48      8.04 o 
   0   5   9        6.08        7.47      4.64 o 
   1   5   9       80.65       73.16      9.10 o 
   2   5   9      124.00      125.60      4.78 o 
   3   5   9      316.32      320.57      9.61 o 
   4   5   9      240.12      247.31      8.70 o 
   5   5   9       30.70       35.16      4.86 o 
   6   5   9       56.57       60.90      6.36 o 
   7   5   9      119.72      123.78     11.19 o 
   8   5   9        0.14        0.36      1.89 o 
   9   5   9      101.91      114.87      6.60 o 
  10   5   9       13.60       16.93      2.26 o 
  11   5   9       37.18       34.91      4.34 o 
  12   5   9        0.24        3.22      3.25 o 
  13   5   9       86.17       59.49     18.22 o 
  -4   6   9       63.25       79.89     10.24 o 
  -3   6   9       33.93       45.46      7.10 o 
  -2   6   9       91.42       94.88      8.60 o 
  -1   6   9       12.19        7.05      3.37 o 
   0   6   9       61.19       86.70      8.75 o 
   1   6   9        5.15       11.91      3.36 o 
   2   6   9      744.07      766.44     20.08 o 
   3   6   9       17.74       19.55      2.32 o 
   4   6   9      180.54      181.94      6.71 o 
   5   6   9      293.80      289.58      5.87 o 
   6   6   9      134.65      134.25     15.34 o 
   7   6   9      221.33      221.86      6.58 o 
   8   6   9      160.59      172.21      5.41 o 
   9   6   9      114.61      118.57      8.57 o 
  10   6   9       76.04       68.70      5.01 o 
  11   6   9       38.05       33.83      4.40 o 
  12   6   9       11.78       14.38      5.25 o 
  13   6   9       39.16       43.73      9.18 o 
  -4   7   9        1.83        6.49      4.72 o 
  -3   7   9       34.26       35.94      5.98 o 
  -2   7   9        0.96        6.29      2.76 o 
  -1   7   9       86.93      107.81      8.22 o 
   0   7   9        2.94       -2.88      2.88 o 
   1   7   9      324.43      337.53     18.95 o 
   2   7   9      139.09      144.82      7.43 o 
   3   7   9      194.05      186.39      6.13 o 
   4   7   9      131.57      132.65      7.26 o 
   5   7   9      443.60      465.87     10.40 o 
   6   7   9       29.03       30.45      2.53 o 
   7   7   9       40.23       36.17      3.24 o 
   8   7   9      273.07      282.38     10.86 o 
   9   7   9        4.98        5.70      2.11 o 
  10   7   9      154.28      165.76      9.15 o 
  11   7   9       10.34       14.34      3.75 o 
  12   7   9       30.69       30.61      4.08 o 
  13   7   9        1.68        2.54      3.35 o 
  -3   8   9       23.05       23.36      7.57 o 
  -2   8   9       15.82       22.50      4.65 o 
  -1   8   9      115.22      124.97     10.01 o 
   0   8   9       74.99       70.35      6.80 o 
   1   8   9      146.15      124.34      9.42 o 
   2   8   9        0.68        0.96      1.99 o 
   3   8   9      111.37      119.87      6.81 o 
   4   8   9        7.15        9.99      2.20 o 
   5   8   9      246.20      249.10      6.94 o 
   6   8   9      305.18      306.53      7.73 o 
   7   8   9       34.16       37.01      2.99 o 
   8   8   9      137.50      128.42      8.10 o 
   9   8   9      175.48      187.04     10.21 o 
  10   8   9       99.06      106.22      7.34 o 
  11   8   9       40.79       41.70      5.51 o 
  12   8   9       80.75       76.05     10.26 o 
  13   8   9        1.30        2.26      3.40 o 
  -2   9   9       33.00       25.08      6.46 o 
  -1   9   9       56.23       62.75      6.59 o 
   0   9   9       96.10       89.35      7.20 o 
   1   9   9       50.63       54.09      6.10 o 
   2   9   9       37.85       42.45      4.86 o 
   3   9   9      316.09      298.89     10.58 o 
   4   9   9       15.05       18.01      2.12 o 
   5   9   9      566.48      547.71     16.45 o 
   6   9   9        0.30        2.28      1.88 o 
   7   9   9      307.19      338.36     21.07 o 
   8   9   9        4.07        6.51      3.76 o 
   9   9   9      200.37      203.00     11.08 o 
  10   9   9        1.62        3.34      2.71 o 
  11   9   9      115.83      119.92      8.45 o 
  12   9   9        9.29       13.79      3.74 o 
  13   9   9       59.63       55.51      9.59 o 
  -1  10   9        0.16        5.78      7.07 o 
   0  10   9      118.92      123.95     12.48 o 
   1  10   9       11.80       11.22      3.70 o 
   2  10   9      192.28      201.30     15.33 o 
   3  10   9       25.86       19.57      2.40 o 
   4  10   9      175.54      158.49      8.67 o 
   5  10   9       54.11       45.15      6.58 o 
   6  10   9      211.21      217.85     20.44 o 
   7  10   9      173.70      176.30     10.78 o 
   8  10   9       74.22       74.89      6.95 o 
   9  10   9       86.55       86.62      7.43 o 
  10  10   9       29.26       26.41      4.64 o 
  11  10   9       42.31       39.78      5.26 o 
  12  10   9        9.92        8.84      3.09 o 
  13  10   9       41.58       40.85      6.15 o 
   0  11   9       12.98       13.81      4.28 o 
   1  11   9      171.97      179.19     12.10 o 
   2  11   9       19.02        9.46      6.76 o 
   3  11   9      103.10       96.64      7.20 o 
   4  11   9       51.87       53.07      4.72 o 
   5  11   9       60.07       47.11      6.54 o 
   6  11   9      276.19      302.72     26.25 o 
   7  11   9        3.02        3.13      2.15 o 
   8  11   9      196.00      219.96     16.02 o 
   9  11   9       16.67       15.36      3.50 o 
  10  11   9       34.78       48.47      7.81 o 
  11  11   9        0.04        0.18      2.95 o 
  12  11   9       23.48       15.67      8.49 o 
   1  12   9       42.49       41.29      4.69 o 
   2  12   9        2.78        6.58      3.22 o 
   3  12   9       32.40       31.11     11.10 o 
   4  12   9        0.27        3.74      2.96 o 
   5  12   9       37.10       27.37      4.96 o 
   6  12   9       14.80       13.89      6.39 o 
   7  12   9       58.80       53.89      9.69 o 
   8  12   9       14.18       20.87      4.65 o 
   9  12   9       53.49       58.11      5.92 o 
  10  12   9        1.12       -1.16      4.41 o 
  11  12   9        2.37        6.34      4.09 o 
  12  12   9       13.67       10.94      3.94 o 
   3  13   9       48.81       37.12     10.40 o 
   4  13   9        5.81        7.66      4.63 o 
   5  13   9       10.82        9.16      2.70 o 
   6  13   9       13.46       18.05      3.86 o 
   7  13   9       40.43       48.55      9.59 o 
   8  13   9        2.77        0.43      2.49 o 
   9  13   9       17.35       19.38     11.98 o 
  10  13   9        0.19        4.02      3.41 o 
  11  13   9        4.49        7.70      3.13 o 
   6  14   9       42.37       50.12     12.25 o 
   7  14   9        5.51        8.23      3.05 o 
   8  14   9        0.79        3.89      3.26 o 
  -1  -6  10       28.48       25.05      6.53 o 
   0  -6  10        0.42       -0.45      3.26 o 
   1  -6  10       31.08       33.08      6.25 o 
   2  -6  10        0.07        2.96      3.09 o 
   3  -6  10       92.67       84.80      8.53 o 
  -3  -5  10        0.01        1.49      4.44 o 
  -1  -5  10        0.90        3.48      5.32 o 
   0  -5  10       26.79       21.81      4.26 o 
   1  -5  10       25.76       23.08      4.80 o 
   2  -5  10       37.16       44.02      6.61 o 
   3  -5  10       85.85       83.33      7.48 o 
   4  -5  10      109.61      105.02     11.75 o 
   5  -5  10       12.94       11.42      4.48 o 
  -4  -4  10        0.60       -1.76      2.76 o 
  -3  -4  10       25.54       31.66     14.12 o 
  -2  -4  10       24.98       25.58      5.75 o 
  -1  -4  10        0.82       -2.03      3.93 o 
   0  -4  10       25.43       25.09      4.67 o 
   1  -4  10        7.98        3.77      2.89 o 
   2  -4  10       69.95       72.62      7.69 o 
   3  -4  10        0.60        0.68      2.15 o 
   4  -4  10       26.00       35.75      5.17 o 
   5  -4  10        1.57        6.99      3.64 o 
   6  -4  10        2.28        7.81      3.67 o 
   7  -4  10        5.32       12.83      5.90 o 
  -4  -3  10       10.13        7.75      4.97 o 
  -3  -3  10       13.98       16.65      4.46 o 
  -2  -3  10        4.33        2.53      2.75 o 
  -1  -3  10       25.54       26.93      5.08 o 
   0  -3  10       26.15       23.41      3.22 o 
   1  -3  10      180.95      190.94     22.76 o 
   2  -3  10       37.17       40.05      4.60 o 
   3  -3  10       46.56       44.28      5.53 o 
   4  -3  10       15.04       20.48      3.66 o 
   5  -3  10        0.49       12.13      5.60 o 
   6  -3  10        9.87       10.08      3.88 o 
   7  -3  10        2.51        3.81      3.72 o 
   8  -3  10       18.37       19.18      5.83 o 
  -5  -2  10        5.26       13.14      4.18 o 
  -4  -2  10       35.58       48.85      6.42 o 
  -3  -2  10        5.11        8.29      3.30 o 
  -2  -2  10        0.80        7.11      3.75 o 
  -1  -2  10      104.36      106.90      6.34 o 
   0  -2  10       56.79       41.12      6.21 o 
   1  -2  10      266.48      268.10     13.68 o 
   2  -2  10       97.34       84.39      6.76 o 
   3  -2  10      129.77      132.59      8.25 o 
   4  -2  10       11.79       13.16      4.79 o 
   5  -2  10       19.21       21.92      3.42 o 
   6  -2  10       88.19       95.86      9.01 o 
   7  -2  10        0.61        0.90      5.94 o 
   8  -2  10       14.98        7.18      2.92 o 
   9  -2  10        2.67        2.35      3.47 o 
  -5  -1  10        0.02        4.72      4.18 o 
  -4  -1  10       41.50       40.74     11.30 o 
  -3  -1  10       19.36       20.44      7.53 o 
  -2  -1  10       77.10       68.69      6.19 o 
  -1  -1  10      117.52      123.41      9.43 o 
   0  -1  10       80.78       79.98      4.33 o 
   1  -1  10       57.39       54.72      4.98 o 
   2  -1  10       76.85       78.62      5.11 o 
   3  -1  10      158.03      161.08      8.88 o 
   4  -1  10       11.51       19.11      4.80 o 
   5  -1  10       98.39      100.01      7.17 o 
   6  -1  10       69.74       67.21      8.71 o 
   7  -1  10      138.56      144.27     14.05 o 
   8  -1  10        0.94        1.32      2.47 o 
   9  -1  10      131.18      141.33     11.52 o 
  10  -1  10        0.03        1.63      9.71 o 
  -5   0  10        3.35        2.94      3.51 o 
  -4   0  10       78.73       85.56      6.96 o 
  -3   0  10        4.40        6.19      3.54 o 
  -2   0  10      204.46      222.42     12.22 o 
  -1   0  10       17.99       19.23      4.24 o 
   0   0  10       36.05       31.12      4.69 o 
   1   0  10       30.41       25.52      2.86 o 
   2   0  10      209.66      212.90     16.16 o 
   3   0  10      138.21      133.34      6.18 o 
   4   0  10       89.21       91.09      9.50 o 
   5   0  10       29.02       27.94      4.05 o 
   6   0  10      107.39      117.96      8.31 o 
   7   0  10      131.07      128.09      8.34 o 
   8   0  10      371.68      434.57     22.34 o 
   9   0  10      103.19       98.67      8.07 o 
  10   0  10       22.52       24.06      5.44 o 
  11   0  10        6.37        9.58      3.32 o 
  -5   1  10       24.91       17.10      4.00 o 
  -4   1  10       19.66       11.61      3.88 o 
  -3   1  10      118.29      123.38      9.89 o 
  -2   1  10      117.29      108.24      6.30 o 
  -1   1  10       73.54       78.12     19.09 o 
   0   1  10       68.95       72.81      7.58 o 
   1   1  10       84.61       76.85      4.53 o 
   2   1  10      285.64      329.00     11.64 o 
   3   1  10       78.24       79.10      4.74 o 
   4   1  10      138.41      122.69      7.99 o 
   5   1  10      132.46      103.53      6.39 o 
   6   1  10      314.67      330.23     13.54 o 
   7   1  10        3.41        2.35      2.45 o 
   8   1  10      410.92      417.38     29.03 o 
   9   1  10        9.71       -0.05      3.25 o 
  10   1  10       24.00       24.32      4.39 o 
  11   1  10        2.75        0.46      3.13 o 
  -5   2  10       15.95       15.61      4.22 o 
  -4   2  10       28.06       15.86      4.64 o 
  -3   2  10      159.52      158.04     12.22 o 
  -2   2  10       65.83       78.25     12.67 o 
  -1   2  10      488.66      506.70     15.63 o 
   0   2  10      166.71      156.35      8.84 o 
   1   2  10      357.15      378.73     11.95 o 
   2   2  10        1.55        0.08      1.35 o 
   3   2  10      194.61      211.89      9.69 o 
   4   2  10       24.18       21.14      3.27 o 
   5   2  10      193.40      192.88     11.29 o 
   6   2  10       30.88       35.27      3.90 o 
   7   2  10      197.43      204.21      9.23 o 
   8   2  10       45.58       46.84      4.96 o 
   9   2  10       20.04       21.87      7.46 o 
  10   2  10       42.52       46.35      5.51 o 
  11   2  10        1.54        4.57      2.55 o 
  12   2  10       81.46       56.75     15.19 o 
  -4   3  10       54.46       49.23      7.56 o 
  -3   3  10        6.17       11.97      5.33 o 
  -2   3  10      224.08      218.51     12.42 o 
  -1   3  10        7.23        5.23      3.14 o 
   0   3  10      284.22      273.64     11.88 o 
   1   3  10        2.38        6.14      3.24 o 
   2   3  10       24.84       21.68      2.53 o 
   3   3  10      280.45      286.63      8.32 o 
   4   3  10       15.72       12.23      2.77 o 
   5   3  10      279.76      266.78      7.09 o 
   6   3  10       38.95       42.88      3.83 o 
   7   3  10       87.63       87.05      7.23 o 
   8   3  10       32.14       26.39      2.47 o 
   9   3  10       16.21       17.74      6.90 o 
  10   3  10       10.58        8.21      3.19 o 
  11   3  10       42.42       49.07      6.01 o 
  12   3  10       36.88       36.61     11.18 o 
  -4   4  10       54.70       52.59      7.64 o 
  -3   4  10        0.53        7.02      5.25 o 
  -2   4  10       68.68       68.24      7.50 o 
  -1   4  10        5.97       10.04      4.18 o 
   0   4  10       75.93       82.97      7.38 o 
   1   4  10       21.22       20.17      4.48 o 
   2   4  10      254.82      263.59     11.91 o 
   3   4  10      272.88      282.49      7.34 o 
   4   4  10      378.55      405.27      9.41 o 
   5   4  10      250.50      233.32      6.92 o 
   6   4  10      190.02      173.35     18.38 o 
   7   4  10      127.48      118.71      5.47 o 
   8   4  10       20.96       20.26      2.12 o 
   9   4  10       31.01       29.60      2.96 o 
  10   4  10        0.09        1.30      1.57 o 
  11   4  10       58.95       56.19      6.77 o 
  12   4  10        1.68        2.27      5.04 o 
  -4   5  10        5.19        5.05      3.53 o 
  -3   5  10       25.20       18.60      4.52 o 
  -2   5  10       36.00       47.49      9.12 o 
  -1   5  10       15.38       19.93      7.49 o 
   0   5  10      143.98      149.69      8.33 o 
   1   5  10       21.95       30.82      4.31 o 
   2   5  10      344.89      344.99     13.18 o 
   3   5  10       18.61       20.55      2.53 o 
   4   5  10      320.94      343.51      8.40 o 
   5   5  10       44.44       50.29      6.79 o 
   6   5  10       25.03       24.70      3.85 o 
   7   5  10       77.34       77.27      5.40 o 
   8   5  10       62.91       65.41      4.80 o 
   9   5  10       19.66       14.84      2.59 o 
  10   5  10        0.79        5.40      1.45 o 
  11   5  10       42.92       36.77      9.52 o 
  12   5  10       34.94       46.87     11.62 o 
  13   5  10       35.20       32.11     10.99 o 
  -3   6  10       50.18       48.89      6.65 o 
  -2   6  10        1.54        4.85      2.45 o 
  -1   6  10       59.04       64.66      8.58 o 
   0   6  10       21.46       20.35      3.50 o 
   1   6  10       25.08       36.66      6.11 o 
   2   6  10       92.04       91.24      8.30 o 
   3   6  10      122.50      120.90      6.88 o 
   4   6  10       81.57       83.22      7.01 o 
   5   6  10       75.05       66.66      4.69 o 
   6   6  10       10.25        8.37      2.30 o 
   7   6  10        4.92        5.60      4.44 o 
   8   6  10      240.38      214.62     23.68 o 
   9   6  10       11.82       11.53      2.57 o 
  10   6  10       31.47       28.82      3.65 o 
  11   6  10        3.09        2.28      1.75 o 
  12   6  10      120.38      118.97     26.13 o 
  -3   7  10      114.87      104.98     11.21 o 
  -2   7  10       49.94       51.51      7.07 o 
  -1   7  10       65.35       79.88     18.86 o 
   0   7  10        1.36        0.83      2.97 o 
   1   7  10       78.12      105.99      9.10 o 
   2   7  10        5.09        4.77      2.88 o 
   3   7  10      260.06      284.39     19.17 o 
   4   7  10       59.72       61.82      4.62 o 
   5   7  10       10.69       17.23      2.82 o 
   6   7  10       50.80       36.17      3.08 o 
   7   7  10      536.76      566.70     16.05 o 
   8   7  10      122.69      125.29      7.63 o 
   9   7  10      165.09      151.75     15.26 o 
  10   7  10        9.25        8.69      2.40 o 
  11   7  10      165.99      174.71     11.83 o 
  12   7  10       24.26       20.44      2.87 o 
  13   7  10       29.52       28.19     29.59 o 
  -2   8  10      117.01      110.06     13.38 o 
  -1   8  10        0.06       -1.46      2.99 o 
   0   8  10      107.04      111.66      8.36 o 
   1   8  10       39.98       46.53      5.56 o 
   2   8  10      147.76      153.51      8.21 o 
   3   8  10      121.74      124.67      7.77 o 
   4   8  10      125.19      118.75      6.04 o 
   5   8  10       16.85       22.89      2.25 o 
   6   8  10      228.72      214.48      7.46 o 
   7   8  10      227.87      237.29      7.87 o 
   8   8  10       66.67       70.14      7.54 o 
   9   8  10       98.76      112.62      7.30 o 
  10   8  10       83.52       66.93      7.09 o 
  11   8  10      171.84      182.65     14.19 o 
  12   8  10        3.89        4.48      2.78 o 
  13   8  10        8.42        7.77      3.13 o 
  -1   9  10       56.57       51.85      7.72 o 
   0   9  10       64.56       66.48      7.51 o 
   1   9  10       22.77       26.16      6.23 o 
   2   9  10      186.87      195.07      9.95 o 
   3   9  10       15.77       11.29      3.82 o 
   4   9  10      285.66      269.99     11.82 o 
   5   9  10       25.19       29.23      3.20 o 
   6   9  10      119.02      109.40      6.07 o 
   7   9  10       23.44       24.23      2.86 o 
   8   9  10       38.94       36.40      4.05 o 
   9   9  10       18.02       16.98      2.71 o 
  10   9  10       74.41       78.97      7.41 o 
  11   9  10       87.66       94.62     14.47 o 
  12   9  10        7.73        6.01      2.85 o 
  13   9  10       54.31       47.43      7.05 o 
   0  10  10        0.83       -0.17      3.63 o 
   1  10  10       43.55       45.01      5.46 o 
   2  10  10        4.28        5.75      1.97 o 
   3  10  10       69.87       74.24      7.85 o 
   4  10  10       49.52       45.16      5.47 o 
   5  10  10       18.14       15.78      2.32 o 
   6  10  10       67.27       74.21     10.47 o 
   7  10  10        0.17        4.59      2.80 o 
   8  10  10      149.98      175.89      7.98 o 
   9  10  10        1.55        0.66      2.71 o 
  10  10  10       49.60       44.33      9.67 o 
  11  10  10        1.28       -1.00      2.22 o 
  12  10  10       70.40       75.14     10.08 o 
  13  10  10        0.95        4.73      3.34 o 
   1  11  10       54.00       38.04      5.40 o 
   2  11  10        2.64        2.93      6.28 o 
   3  11  10       94.77      104.70     10.57 o 
   4  11  10        0.63        1.94      2.36 o 
   5  11  10       40.47       32.25      6.73 o 
   6  11  10       58.46       61.42      6.56 o 
   7  11  10      150.31      156.75     21.85 o 
   8  11  10       28.49       31.15      4.97 o 
   9  11  10       74.32       76.38     18.42 o 
  10  11  10        1.37        2.40      4.43 o 
  11  11  10       21.05       22.62     10.26 o 
  12  11  10       47.01       40.92      6.60 o 
   2  12  10       68.13       54.86      9.91 o 
   3  12  10       57.88       50.36     11.81 o 
   4  12  10       24.36       36.15      8.91 o 
   5  12  10       34.21       26.37      6.61 o 
   6  12  10        4.65        3.80      2.10 o 
   7  12  10       44.74       47.38      6.77 o 
   8  12  10       62.52       58.16     11.24 o 
   9  12  10        3.65        0.10      2.90 o 
  10  12  10        4.58        0.29      2.83 o 
  11  12  10        6.58        1.83      2.45 o 
   4  13  10       14.52        8.37      5.69 o 
   5  13  10        2.53        6.07      5.06 o 
   6  13  10       12.78       19.58      9.29 o 
   7  13  10        0.12        2.27      3.14 o 
   8  13  10       30.38       23.73      5.89 o 
   9  13  10       17.71       12.09      7.34 o 
  10  13  10        0.27        3.41      3.01 o 
   1  -5  11        0.80        6.50      4.85 o 
   2  -5  11       72.69       60.08      8.04 o 
  -2  -4  11        5.68       -0.65      4.58 o 
   0  -4  11       12.97       12.56      6.20 o 
   1  -4  11       61.13       62.67      7.60 o 
   2  -4  11       11.31        6.08      5.25 o 
   3  -4  11       65.67       75.45     15.46 o 
   4  -4  11       23.61       19.51      5.65 o 
   5  -4  11       27.64       28.84      5.31 o 
  -2  -3  11      119.82      110.98     11.15 o 
  -1  -3  11      301.31      308.72    293.21 o 
   0  -3  11        2.39       -1.06      4.25 o 
   1  -3  11       32.62       28.00      7.64 o 
   2  -3  11        0.38        1.09      2.29 o 
   3  -3  11       62.00       58.82      6.40 o 
   4  -3  11       17.69       14.21      4.47 o 
   5  -3  11       11.59       22.66     14.76 o 
   6  -3  11        0.11        3.09      3.38 o 
   7  -3  11        9.71       10.86      8.08 o 
  -3  -2  11        0.03        3.53      7.96 o 
  -2  -2  11      123.65      107.21      8.78 o 
  -1  -2  11      148.77      142.24     23.80 o 
   0  -2  11        0.70        3.47      1.48 o 
   1  -2  11       10.70       10.97      2.99 o 
   2  -2  11       81.52       71.26      5.90 o 
   3  -2  11      121.00      120.60      8.07 o 
   4  -2  11        5.72        4.74      4.47 o 
   5  -2  11       10.18       15.25      4.57 o 
   6  -2  11        0.48       -0.39      2.72 o 
   7  -2  11       28.85       27.31      5.54 o 
   8  -2  11       11.82        9.24      2.72 o 
  -3  -1  11        7.91        5.83      3.36 o 
  -2  -1  11       15.74       15.36      3.83 o 
  -1  -1  11       37.10       29.52      4.10 o 
   0  -1  11        1.45        3.24      2.32 o 
   1  -1  11       41.74       29.13      3.07 o 
   2  -1  11      147.36      123.52     10.25 o 
   3  -1  11        0.91       -0.92      3.47 o 
   4  -1  11        8.29        7.08      2.80 o 
   5  -1  11        7.31        4.36      2.42 o 
   6  -1  11       50.29       45.76      5.41 o 
   7  -1  11       56.66       51.08      9.00 o 
   8  -1  11       57.15       54.38      7.60 o 
   9  -1  11        6.29        8.43      3.83 o 
  -4   0  11        1.52        5.93      2.53 o 
  -3   0  11       42.69       42.35      8.03 o 
  -2   0  11        0.83       -1.22      3.66 o 
  -1   0  11       15.26       13.32      3.51 o 
   0   0  11        5.55        4.96      5.93 o 
   1   0  11       48.11       48.11      8.96 o 
   2   0  11       71.30       60.12      6.02 o 
   3   0  11       74.76       58.79      4.78 o 
   4   0  11       14.85       18.79      5.21 o 
   5   0  11       39.19       31.70      5.52 o 
   6   0  11      159.01      204.15     11.36 o 
   7   0  11        0.38        2.70      3.13 o 
   8   0  11      148.94      142.24     10.32 o 
   9   0  11        1.55        7.93      3.51 o 
  10   0  11        9.75        1.83      4.59 o 
  -4   1  11       13.15       11.28      2.95 o 
  -3   1  11       62.54       47.01      7.47 o 
  -2   1  11       31.92       35.04     10.02 o 
  -1   1  11       97.99      105.55     12.71 o 
   0   1  11        5.82        4.03      2.88 o 
   1   1  11      109.97      108.15      7.02 o 
   2   1  11        0.33        1.61      1.79 o 
   3   1  11      283.93      263.79     12.62 o 
   4   1  11        0.33        2.47      1.26 o 
   5   1  11       78.66       81.44      5.71 o 
   6   1  11       52.85       55.21      5.56 o 
   7   1  11       87.78      111.65     18.97 o 
   8   1  11      104.29      106.44      7.83 o 
   9   1  11       36.13       34.31      7.46 o 
  10   1  11       47.00       49.58     14.93 o 
  11   1  11       17.09       17.48      6.24 o 
  -4   2  11       29.30       30.19      7.80 o 
  -3   2  11       15.29       21.34      5.38 o 
  -2   2  11      106.56      109.31     21.96 o 
  -1   2  11       63.58       66.72      7.38 o 
   0   2  11       70.32       59.34      7.88 o 
   1   2  11       74.16       74.54      6.19 o 
   2   2  11      153.01      150.39      9.01 o 
   3   2  11      173.40      157.48      6.86 o 
   4   2  11       52.17       51.59      4.62 o 
   5   2  11      173.86      165.99      9.07 o 
   6   2  11       39.53       33.51      6.79 o 
   7   2  11      268.19      305.36     19.94 o 
   8   2  11        0.94        5.23      4.82 o 
   9   2  11       93.55       97.15      8.31 o 
  10   2  11        0.32        6.25      6.09 o 
  11   2  11       31.31       28.07      5.97 o 
  -3   3  11       47.33       49.93      8.99 o 
  -2   3  11      100.31      109.14     12.04 o 
  -1   3  11       33.23       31.61      5.22 o 
   0   3  11      258.66      263.55     19.37 o 
   1   3  11        6.23        9.37      6.95 o 
   2   3  11      117.13      133.07      8.41 o 
   3   3  11        7.22        5.28      1.74 o 
   4   3  11      150.50      172.99      6.37 o 
   5   3  11        1.40        2.71      2.07 o 
   6   3  11      222.73      229.35     11.27 o 
   7   3  11        6.29        8.28      3.47 o 
   8   3  11       93.30      107.99     11.58 o 
   9   3  11        4.90        6.39      1.76 o 
  10   3  11        4.09        4.78      2.59 o 
  11   3  11       17.18       13.92      6.88 o 
  12   3  11        0.09        1.11      3.25 o 
  -3   4  11       31.29       26.03      9.65 o 
  -2   4  11       28.25       36.99      5.90 o 
  -1   4  11       93.02       93.60      7.68 o 
   0   4  11      102.91       93.89      8.12 o 
   1   4  11       12.99       19.00      2.78 o 
   2   4  11       40.65       47.72      5.79 o 
   3   4  11       13.88        8.86      2.30 o 
   4   4  11      129.38      127.25      4.65 o 
   5   4  11       42.33       43.53      3.76 o 
   6   4  11        1.28        0.41      1.93 o 
   7   4  11        5.84        6.51      2.73 o 
   8   4  11       12.99       14.78      2.83 o 
   9   4  11        0.28        1.03      1.75 o 
  10   4  11       12.11       11.80      2.76 o 
  11   4  11       27.72       10.52      3.28 o 
  12   4  11       55.04       77.36     12.51 o 
  -3   5  11       57.51       65.50     10.64 o 
  -2   5  11       16.81        8.08      9.00 o 
  -1   5  11       63.37       64.61      7.71 o 
   0   5  11        7.61        5.18      3.31 o 
   1   5  11       41.97       51.88      6.60 o 
   2   5  11       18.38       10.35      2.92 o 
   3   5  11      206.44      206.48     13.98 o 
   4   5  11       71.94       75.93      4.39 o 
   5   5  11       31.54       29.59      2.80 o 
   6   5  11       69.07       61.75      6.70 o 
   7   5  11       96.25       94.20     12.59 o 
   8   5  11      145.33      152.75     12.22 o 
   9   5  11        0.54        1.27      2.37 o 
  10   5  11       25.71       19.20      3.87 o 
  11   5  11        0.48        5.36      2.13 o 
  -2   6  11       16.03       30.65      8.29 o 
  -1   6  11        9.76       12.25      3.77 o 
   0   6  11       15.28       13.65      4.64 o 
   1   6  11        7.43       11.80      3.73 o 
   2   6  11      143.75      142.44      9.05 o 
   3   6  11       30.37       34.83      4.63 o 
   4   6  11        1.68        3.03      1.55 o 
   5   6  11        5.08        4.48      1.64 o 
   6   6  11       15.69       19.29      2.96 o 
   7   6  11      571.94      576.14     30.03 o 
   8   6  11       21.27       18.51      2.15 o 
   9   6  11       33.55       38.38      4.09 o 
  10   6  11       32.86       32.04      4.76 o 
  11   6  11       39.27       39.23     11.02 o 
  12   6  11       27.47       19.17      6.93 o 
  -2   7  11       88.73       97.76     12.27 o 
  -1   7  11        0.11        7.58      3.76 o 
   0   7  11       69.28       80.69      9.84 o 
   1   7  11       28.38       24.97      3.80 o 
   2   7  11       90.52       99.03      6.96 o 
   3   7  11       61.20       49.36      4.64 o 
   4   7  11       68.25       81.02      5.98 o 
   5   7  11       92.60      100.29      6.11 o 
   6   7  11      209.38      215.32     16.60 o 
   7   7  11      348.56      351.76     11.26 o 
   8   7  11       30.77       36.39      4.41 o 
   9   7  11      126.50      128.99     10.76 o 
  10   7  11       19.04       14.17      3.78 o 
  11   7  11      128.47      154.56     18.67 o 
  12   7  11        1.41        5.79      3.33 o 
  13   7  11       33.56       27.16      8.75 o 
  -1   8  11       50.99       44.79      6.21 o 
   0   8  11       39.86       57.38     10.16 o 
   1   8  11        0.72        6.07      5.55 o 
   2   8  11      166.89      163.05     13.38 o 
   3   8  11        0.37        2.43      3.17 o 
   4   8  11      439.58      447.66     24.67 o 
   5   8  11        2.28        2.92      1.93 o 
   6   8  11      342.44      354.45     13.81 o 
   7   8  11        2.62        1.10      2.17 o 
   8   8  11      227.62      211.02     12.00 o 
   9   8  11       16.77       17.98      3.19 o 
  10   8  11      115.64      112.96      7.97 o 
  11   8  11       14.32       13.31      3.41 o 
  12   8  11       23.73       16.92      4.70 o 
  13   8  11       15.39       13.29      3.33 o 
   0   9  11        8.09       13.67      4.68 o 
   1   9  11       33.51       34.28      6.17 o 
   2   9  11       23.04       28.13      6.74 o 
   3   9  11      170.18      157.59     12.38 o 
   4   9  11       48.09       47.69      4.98 o 
   5   9  11      145.29      124.38      6.87 o 
   6   9  11        8.54       12.60      2.03 o 
   7   9  11      132.37      126.65      8.56 o 
   8   9  11       99.12       98.52     10.47 o 
   9   9  11        6.86        8.51      3.62 o 
  10   9  11       74.12       76.63      8.80 o 
  11   9  11        2.24        2.07      2.41 o 
  12   9  11       43.98       42.98      9.88 o 
   1  10  11       28.17       31.68      6.82 o 
   2  10  11       46.78       42.25      5.64 o 
   3  10  11       85.39       81.36      9.83 o 
   4  10  11       15.94       10.46      4.29 o 
   5  10  11       32.77       21.58      5.52 o 
   6  10  11        2.85        2.47      2.52 o 
   7  10  11       77.19       80.07      7.05 o 
   8  10  11        0.07       -3.01      5.63 o 
   9  10  11       16.81       21.08      6.30 o 
  10  10  11       11.83       10.42      3.75 o 
  11  10  11       41.87       51.59      7.27 o 
  12  10  11       29.80       42.08      6.42 o 
   2  11  11       49.93       52.31      4.71 o 
   3  11  11       27.54       40.72      9.26 o 
   4  11  11        0.48       -4.25      4.82 o 
   5  11  11       56.16       47.90      9.80 o 
   6  11  11        0.17        1.91      1.99 o 
   7  11  11       31.89       26.42      8.45 o 
   8  11  11        5.37        6.83      2.60 o 
   9  11  11        1.04       -3.02      3.02 o 
  10  11  11        4.80        0.96      2.48 o 
  11  11  11       25.89       33.81      5.24 o 
  12  11  11        0.00        3.41      2.72 o 
   4  12  11       32.31       29.40      4.55 o 
   5  12  11        3.50       15.81      8.12 o 
   6  12  11       51.02       57.46      9.91 o 
   7  12  11        0.53        0.22      2.48 o 
   8  12  11       43.45       36.02      6.14 o 
   9  12  11       27.80       34.02      6.29 o 
  10  12  11        0.65        5.98      6.42 o 
  11  12  11       22.13       27.26      6.11 o 
   7  13  11       13.01       11.13      4.95 o 
   8  13  11       63.78       65.08     12.18 o 
   9  13  11        0.88        6.42      3.21 o 
   1  -3  12        2.84        5.74      3.71 o 
   2  -3  12       21.65       11.99      4.74 o 
   3  -3  12       15.86       11.70      4.33 o 
   4  -3  12       32.64       34.01      7.16 o 
   5  -3  12       46.81       52.03     13.61 o 
  -1  -2  12       48.94       47.87      8.56 o 
   0  -2  12       47.66       42.16      7.07 o 
   1  -2  12        0.84        0.05      2.82 o 
   2  -2  12       38.39       28.70      9.02 o 
   3  -2  12        3.33        8.16      2.91 o 
   4  -2  12      103.63      109.01     10.86 o 
   5  -2  12        9.51        4.82      3.13 o 
   6  -2  12       44.09       41.37      6.28 o 
   7  -2  12        0.31        0.45      3.24 o 
  -2  -1  12        3.95        3.09      2.66 o 
  -1  -1  12       37.21       31.30      5.36 o 
   0  -1  12       18.94       13.74      3.62 o 
   1  -1  12       15.28       29.62      6.34 o 
   2  -1  12       38.21       36.61      7.23 o 
   3  -1  12       53.94       40.70      6.31 o 
   4  -1  12       57.82       62.78      7.36 o 
   5  -1  12        0.30        5.57      3.17 o 
   6  -1  12       14.36        9.07      2.96 o 
   7  -1  12       35.20       36.09      5.25 o 
   8  -1  12        6.23        5.52      5.40 o 
  -2   0  12       22.56       25.88      4.31 o 
  -1   0  12        2.02        6.58      3.11 o 
   0   0  12        0.63        0.36      5.01 o 
   1   0  12       60.18       51.45     10.26 o 
   2   0  12       31.17       27.16      5.52 o 
   3   0  12      151.80      150.89     11.76 o 
   4   0  12        2.18        3.48      2.34 o 
   5   0  12       45.02       46.97      9.96 o 
   6   0  12        7.25        8.47      3.08 o 
   7   0  12       41.12       44.74      5.54 o 
   8   0  12        3.35        5.71      5.73 o 
   9   0  12        8.67       10.02      4.55 o 
  -2   1  12       26.01       17.84      7.01 o 
  -1   1  12        0.18        7.29      8.30 o 
   0   1  12       30.96       22.24      4.79 o 
   1   1  12        9.78       10.85      3.76 o 
   2   1  12      125.82      120.62      7.95 o 
   3   1  12        6.65        6.01      2.04 o 
   4   1  12      121.03      118.40      7.55 o 
   5   1  12       29.82       32.62      4.15 o 
   6   1  12       10.99       10.07      3.29 o 
   7   1  12       53.49       43.28      5.97 o 
   8   1  12        6.13        6.96      5.00 o 
   9   1  12       54.98       57.15      8.24 o 
  10   1  12        5.73        7.81      3.55 o 
  -2   2  12       31.93       28.92     30.22 o 
  -1   2  12        5.07        8.22      3.71 o 
   0   2  12       43.36       54.12      7.18 o 
   1   2  12        6.53       10.58      3.25 o 
   2   2  12       55.21       49.26      5.46 o 
   3   2  12        0.07        1.93      1.47 o 
   4   2  12      144.75      125.19      7.43 o 
   5   2  12        0.36        2.80      4.01 o 
   6   2  12       53.68       57.73      4.97 o 
   7   2  12       14.05       20.60      8.30 o 
   8   2  12       66.51       73.38      8.63 o 
   9   2  12       59.88       54.31      6.37 o 
  10   2  12       42.87       44.77      6.39 o 
  -2   3  12       30.48       36.70      5.60 o 
  -1   3  12       51.50       49.07      6.11 o 
   0   3  12       92.47       96.88      9.96 o 
   1   3  12       32.86       37.76      4.85 o 
   2   3  12      174.15      181.25     10.44 o 
   3   3  12      132.72      129.80     14.82 o 
   4   3  12      174.67      171.08     12.55 o 
   5   3  12       85.00       80.54      5.36 o 
   6   3  12      134.52      127.62     10.83 o 
   7   3  12       11.65        6.23      4.02 o 
   8   3  12      118.88      132.63     16.42 o 
   9   3  12        0.28        2.60      7.00 o 
  10   3  12       58.66       67.57      7.60 o 
  11   3  12        0.53        2.01      7.64 o 
  -2   4  12        2.28        5.52      3.05 o 
  -1   4  12       92.75       86.74      9.09 o 
   0   4  12        4.64        1.90      3.70 o 
   1   4  12      254.83      257.20     14.06 o 
   2   4  12       20.78       22.92      4.51 o 
   3   4  12      127.12      143.42     14.04 o 
   4   4  12        0.90        5.99      1.58 o 
   5   4  12       28.74       34.44      4.22 o 
   6   4  12       83.63       84.97      5.05 o 
   7   4  12        7.29        8.39      2.06 o 
   8   4  12       14.13       14.95      3.94 o 
   9   4  12        2.02        2.25      2.30 o 
  10   4  12       58.96       61.15      6.68 o 
  11   4  12        0.30        2.45      2.11 o 
  -1   5  12       30.08       32.30      5.18 o 
   0   5  12       96.42       84.03      9.57 o 
   1   5  12       17.30       14.23      4.36 o 
   2   5  12       62.16       74.61      7.66 o 
   3   5  12        4.41        4.68      3.05 o 
   4   5  12       40.98       33.57      4.28 o 
   5   5  12       52.38       46.64      4.16 o 
   6   5  12      146.31      122.01      6.20 o 
   7   5  12        9.69       13.25      1.80 o 
   8   5  12       13.16       10.13      2.17 o 
   9   5  12       36.48       35.53      4.59 o 
  10   5  12       24.46       29.38      5.43 o 
  11   5  12       30.07       43.24      8.37 o 
  12   5  12        0.97       -1.73      4.36 o 
  -1   6  12        0.03        7.96      5.46 o 
   0   6  12       61.87       73.15      9.96 o 
   1   6  12        4.10        7.12      2.63 o 
   2   6  12       32.65       38.33      6.85 o 
   3   6  12        0.04        2.65      2.11 o 
   4   6  12       28.92       36.64      5.30 o 
   5   6  12      138.53      120.23      4.94 o 
   6   6  12       49.51       53.28      5.67 o 
   7   6  12        7.50       11.22      2.77 o 
   8   6  12      154.61      147.43      7.81 o 
   9   6  12       33.91       34.21      3.09 o 
  10   6  12        9.60        6.28      1.49 o 
  11   6  12        3.21        4.68      2.60 o 
  12   6  12       33.20       20.12      7.53 o 
   0   7  12       14.21       13.51      9.65 o 
   1   7  12       16.96       16.68      6.08 o 
   2   7  12       67.07       80.95      9.59 o 
   3   7  12       37.48       35.65      4.92 o 
   4   7  12      156.41      174.81      9.91 o 
   5   7  12        3.49        6.82      3.03 o 
   6   7  12      207.40      210.88      9.25 o 
   7   7  12        3.06        2.49      2.53 o 
   8   7  12      207.76      212.59      6.74 o 
   9   7  12        8.69        8.03      2.54 o 
  10   7  12       21.91       30.53      5.65 o 
  11   7  12        0.09        2.98      2.60 o 
  12   7  12       25.01       12.48      8.12 o 
   0   8  12        0.01        0.24      4.44 o 
   1   8  12       39.69       39.59      6.20 o 
   2   8  12       15.48       19.01      3.45 o 
   3   8  12      111.07      112.11      8.93 o 
   4   8  12       40.38       39.75      5.51 o 
   5   8  12      106.94      102.98      6.88 o 
   6   8  12      116.82      106.51      8.78 o 
   7   8  12       79.06       93.00      6.36 o 
   8   8  12      106.10      107.62      5.80 o 
   9   8  12       24.56       24.34      7.83 o 
  10   8  12       67.02       68.67      7.66 o 
  11   8  12        0.30       -0.89      2.43 o 
  12   8  12       71.37       62.28     12.51 o 
   1   9  12       11.43        3.03      5.31 o 
   2   9  12        5.58        5.55      3.49 o 
   3   9  12       45.43       46.01     10.41 o 
   4   9  12       13.68       13.08      3.54 o 
   5   9  12      100.28       94.35     15.61 o 
   6   9  12       13.99       11.19      4.20 o 
   7   9  12       89.92      104.64     19.10 o 
   8   9  12        4.35        4.35      2.17 o 
   9   9  12       53.84       50.79      7.50 o 
  10   9  12       32.15       31.23      5.26 o 
  11   9  12       45.77       34.88      9.07 o 
  12   9  12        4.36        7.61      3.03 o 
   2  10  12       62.98       66.68      7.30 o 
   3  10  12       14.67       20.29      5.41 o 
   4  10  12       69.28       66.08     17.18 o 
   5  10  12       34.24       29.74      7.03 o 
   6  10  12       87.33       92.49     15.43 o 
   7  10  12        3.00       -2.11      2.82 o 
   8  10  12       26.79       11.98      2.92 o 
   9  10  12       11.90        7.47      5.56 o 
  10  10  12        1.74        3.40      2.58 o 
  11  10  12       36.28       34.86      5.00 o 
   3  11  12       12.92        5.06      3.63 o 
   4  11  12       60.87       56.08     11.86 o 
   5  11  12        0.01        2.14      3.57 o 
   6  11  12       32.28       28.92      7.80 o 
   7  11  12       13.81       13.84      5.52 o 
   8  11  12        2.94        2.79      5.62 o 
   9  11  12        3.99        5.99      2.27 o 
  10  11  12        4.26       -0.41      2.68 o 
  11  11  12        2.91        1.74      2.69 o 
   6  12  12        2.88        5.96      7.23 o 
   7  12  12        0.11        4.33      4.79 o 
   8  12  12        1.05        8.34      5.60 o 
   9  12  12        2.36        2.35      3.04 o 
   1  -1  13       27.32       16.33      5.47 o 
   2  -1  13       16.00       20.55      5.93 o 
   4  -1  13        0.15        7.58      4.63 o 
   5  -1  13       49.44       56.39      7.51 o 
   6  -1  13        7.98        7.13      2.98 o 
   0   0  13       48.54       44.59      7.09 o 
   3   0  13       10.30        2.65      3.74 o 
   4   0  13       51.24       44.87     13.35 o 
   5   0  13       26.02       31.50      5.35 o 
   6   0  13       26.45       33.05      6.51 o 
   7   0  13        3.71        2.30      3.26 o 
   0   1  13        9.28        8.30      2.96 o 
   1   1  13        2.08        5.82      2.13 o 
   2   1  13       89.54       67.20      7.41 o 
   3   1  13       23.11       13.19      4.36 o 
   4   1  13      125.52      111.61     23.42 o 
   5   1  13        1.54        5.75      2.57 o 
   6   1  13       21.47       21.39      7.36 o 
   7   1  13        6.44        7.18      2.75 o 
   8   1  13       12.48       12.96      4.25 o 
   0   2  13        1.40       -1.27      2.80 o 
   1   2  13       37.63       41.13      7.76 o 
   2   2  13       39.41       38.96      5.15 o 
   3   2  13       59.29       59.21     11.93 o 
   4   2  13        4.62       -1.22      3.90 o 
   5   2  13       44.11       45.84      6.39 o 
   6   2  13       27.08       24.48      5.85 o 
   7   2  13        2.62        5.34      2.65 o 
   8   2  13       18.92       17.84      7.50 o 
   9   2  13        1.61       -2.39      2.82 o 
   0   3  13        1.55        8.75      2.79 o 
   1   3  13       80.50       77.03      8.63 o 
   2   3  13       32.53       31.37      4.73 o 
   3   3  13       16.37        4.85      1.41 o 
   4   3  13        0.12        3.24      2.39 o 
   5   3  13       54.21       50.68      4.88 o 
   6   3  13       42.57       43.73      5.34 o 
   7   3  13        2.28        0.16      2.32 o 
   8   3  13       10.58        0.81      4.02 o 
   9   3  13       16.30       10.44      4.23 o 
  10   3  13       80.43       67.76      7.55 o 
   0   4  13       40.83       42.63      5.98 o 
   1   4  13       43.27       47.10      8.00 o 
   2   4  13       13.93       21.61      5.44 o 
   3   4  13        2.15        2.55      3.48 o 
   4   4  13       32.65       30.36      5.89 o 
   5   4  13       89.72       87.92      7.58 o 
   6   4  13        2.87        3.70      2.32 o 
   7   4  13        3.67        4.60      2.55 o 
   8   4  13       21.26       16.18      8.81 o 
   9   4  13      162.19      161.27     18.51 o 
  10   4  13        2.70        3.85      2.27 o 
   0   5  13       62.99       70.05      8.41 o 
   1   5  13       24.84       28.15      4.61 o 
   2   5  13       27.92       22.22      3.92 o 
   3   5  13       15.09        7.71      3.17 o 
   4   5  13       24.66       22.68      6.58 o 
   5   5  13       17.46        8.96      3.63 o 
   6   5  13       37.21       35.61      4.08 o 
   7   5  13       13.28        7.57      1.87 o 
   8   5  13      175.45      174.50     14.94 o 
   9   5  13       41.49       46.66      9.27 o 
  10   5  13       29.21       29.13      5.43 o 
  11   5  13        2.99        8.07      5.39 o 
   0   6  13       17.47       18.86      5.51 o 
   1   6  13       71.79       77.03     10.55 o 
   2   6  13       29.83       35.71      6.18 o 
   3   6  13       19.98       13.59      3.22 o 
   4   6  13       71.78       64.21      7.43 o 
   5   6  13        2.15        1.32      1.79 o 
   6   6  13       95.98      104.19     11.44 o 
   7   6  13       35.55       27.95      3.09 o 
   8   6  13       88.07       87.95      6.62 o 
   9   6  13        4.48        6.99      2.37 o 
  10   6  13       29.59       29.51      5.90 o 
  11   6  13        0.05        5.58      4.98 o 
   1   7  13       44.56       42.20      6.08 o 
   2   7  13        1.54        2.27      3.23 o 
   3   7  13       77.36       76.13      7.78 o 
   4   7  13        0.83        4.08      2.04 o 
   5   7  13       97.33       95.84      8.02 o 
   6   7  13       58.38       54.13      6.90 o 
   7   7  13       52.04       41.82      4.60 o 
   8   7  13       25.35       21.30      2.86 o 
   9   7  13       36.26       34.09      6.21 o 
  10   7  13       12.31        4.44      5.42 o 
  11   7  13        6.09        8.96      3.68 o 
   2   8  13       24.26       16.45      3.75 o 
   3   8  13        7.31        4.07      2.96 o 
   4   8  13       37.10       37.40      6.07 o 
   5   8  13       50.63       47.50     10.53 o 
   6   8  13        2.45        0.06      2.16 o 
   7   8  13       78.07       71.44      7.32 o 
   8   8  13        2.64        2.91      1.98 o 
   9   8  13       71.12       80.23     16.68 o 
  10   8  13       14.30        9.75      2.91 o 
  11   8  13       17.92       10.64      5.25 o 
   3   9  13        0.02        1.35      2.18 o 
   4   9  13       61.55       60.16     13.98 o 
   5   9  13       14.56        9.96      3.67 o 
   6   9  13       59.14       58.06      6.96 o 
   7   9  13        5.60       13.21      6.66 o 
   8   9  13       21.44       18.95      4.14 o 
   9   9  13       38.07       27.57      4.87 o 
  10   9  13        6.58        2.46      3.04 o 
  11   9  13       38.09       39.70      5.02 o 
   4  10  13      102.21       98.68     13.78 o 
   5  10  13        0.21       10.99     11.45 o 
   6  10  13       52.95       62.00     14.78 o 
   7  10  13        0.94       -1.57      4.12 o 
   8  10  13        5.44        1.19      4.14 o 
   9  10  13        4.67        0.04      2.94 o 
  10  10  13       45.56       41.84      9.15 o 
   6  11  13        0.25        0.76      2.82 o 
   8  11  13        0.45        0.24      3.71 o 
   9  11  13       21.57       30.41      7.47 o 
   3   1  14       24.11       15.79      5.55 o 
   4   1  14        2.21       -0.22      5.36 o 
   5   1  14       25.62       20.50      4.47 o 
   6   1  14        8.57        4.85      4.20 o 
   2   2  14        8.01       15.19      5.47 o 
   3   2  14       59.24       48.74      7.31 o 
   5   2  14       64.91       59.35     15.11 o 
   6   2  14        0.15        3.55      4.28 o 
   7   2  14       29.30       20.38      3.40 o 
   2   3  14       19.11       13.45      3.09 o 
   3   3  14        1.76        5.63      6.15 o 
   4   3  14       27.80       40.89      8.58 o 
   5   3  14       13.21       10.48      5.17 o 
   6   3  14        7.83        7.31      2.98 o 
   7   3  14       39.53       32.72      6.31 o 
   8   3  14       38.26       29.69      4.76 o 
   2   4  14        4.31        1.28      2.00 o 
   3   4  14       18.03       11.93      3.65 o 
   4   4  14        9.34        2.16      2.19 o 
   5   4  14       11.11        6.06      3.17 o 
   8   4  14        0.54        3.99      3.20 o 
   9   4  14       30.50       15.87      4.71 o 
   2   5  14       25.20       22.42      3.65 o 
   3   5  14        3.65        4.00      2.38 o 
   4   5  14       75.40       81.60     16.00 o 
   5   5  14       45.55       52.22     11.85 o 
   6   5  14       64.88       56.70      7.22 o 
   7   5  14       27.78       13.02      4.85 o 
   8   5  14       20.80       13.54      7.72 o 
   9   5  14       45.53       39.04      5.44 o 
   3   6  14      102.39       89.37      8.86 o 
   4   6  14        1.50        0.00      7.65 o 
   5   6  14      132.13      133.95     10.93 o 
   6   6  14        0.28        0.64      3.57 o 
   7   6  14       83.44       69.82      8.74 o 
   8   6  14        0.10        1.46      3.49 o 
   9   6  14       47.16       45.60      7.42 o 
   3   7  14        6.98        6.13      3.14 o 
   4   7  14       37.10       32.58      4.36 o 
   5   7  14       14.23       10.90      2.99 o 
   6   7  14        6.94        0.02      2.64 o 
   7   7  14       34.89       35.94      6.41 o 
   8   7  14        3.91       -0.65      2.49 o 
   9   7  14       31.64       32.22      6.42 o 
  10   7  14        0.09        0.97      3.82 o 
   4   8  14       14.59       17.34      3.49 o 
   5   8  14        0.57        1.88      2.64 o 
   6   8  14       16.53       12.30      3.45 o 
   7   8  14        6.66        7.28      2.57 o 
   8   8  14        7.57       12.46      6.50 o 
   9   8  14        7.46        8.88      4.85 o 
   5   9  14       25.92       20.09      4.37 o 
   6   9  14       30.65       36.34      9.29 o 
   7   9  14        0.03       -0.11      3.06 o 
   8   9  14       25.09       20.96      6.17 o 
   9   9  14        9.65        4.68      3.95 o 
                                                 
